# Supplementary material for: Building a Standardized Cancer Synoptic Report With Semantic and Syntactic Interoperability: Development Study Using SNOMED CT and Fast Healthcare Interoperability Resources (FHIR)
Source: JMIR Med Inform. 2025 Sep 25;13:e76870. doi: 10.2196/76870 (PMC12463337; doi:10.2196/76870)
Supplement: Multimedia Appendix 1 [file medinform-v13-e76870-s001.xlsx]

## Sheet: Sheet1
Question	SNOMED concept ID and fully specified name for question	Answer	SNOMED concept ID and fully specified name for answer
Neoadjuvant therapy	1279827005 |Neoadjuvant antineoplastic therapy procedure prior to surgery (observable entity)|	Information not provided	261665006 |Unknown (qualifier value)|
Neoadjuvant therapy	1279827005 |Neoadjuvant antineoplastic therapy procedure prior to surgery (observable entity)|	Not administered	260413007 |None (qualifier value)|
Neoadjuvant therapy	1279827005 |Neoadjuvant antineoplastic therapy procedure prior to surgery (observable entity)|	Administered	398166005 |Performed (qualifier value)|
Neoadjuvant therapy	1279827005 |Neoadjuvant antineoplastic therapy procedure prior to surgery (observable entity)|	Administered, describe
Operative procedure	2620001000004108 |Specimen collection procedure (observable entity)|	Total colectomy	26390003 |Total colectomy (procedure)|
Operative procedure	2620001000004108 |Specimen collection procedure (observable entity)|	Proctocolectomy	174059005 |Excision of colon and rectum (procedure)|
Operative procedure	2620001000004108 |Specimen collection procedure (observable entity)|	Right hemicolectomy	359571009 |Right colectomy (procedure)|
Operative procedure	2620001000004108 |Specimen collection procedure (observable entity)|	Extended right hemicolectomy	174071004 |Extended right hemicolectomy (procedure)|
Operative procedure	2620001000004108 |Specimen collection procedure (observable entity)|	Transverse colectomy	26925005 |Transverse colectomy (procedure)|
Operative procedure	2620001000004108 |Specimen collection procedure (observable entity)|	Left hemicolectomy	82619000 |Left colectomy (procedure)|
Operative procedure	2620001000004108 |Specimen collection procedure (observable entity)|	Sigmoid colectomy	84604002 |Sigmoid colectomy (procedure)|
Operative procedure	2620001000004108 |Specimen collection procedure (observable entity)|	Anterior resection	4558008 |Anterior resection of rectum (procedure)|
Operative procedure	2620001000004108 |Specimen collection procedure (observable entity)|	High	400988008 |High anterior resection of rectum (procedure)|
Operative procedure	2620001000004108 |Specimen collection procedure (observable entity)|	Low	314592008 |Low anterior resection of rectum (procedure)|
Operative procedure	2620001000004108 |Specimen collection procedure (observable entity)|	Hartmann’s procedure	16564004 |Hartmann operation, rectal resection (procedure)|
Operative procedure	2620001000004108 |Specimen collection procedure (observable entity)|	Abdominoperineal resection	265414003 |Abdominoperineal resection of rectum (procedure)|
Operative procedure	2620001000004108 |Specimen collection procedure (observable entity)|	Other	74964007 |Other (qualifier value)|
Operative procedure	2620001000004108 |Specimen collection procedure (observable entity)|	Other, specify
Tumor site	399687005 |Anatomic location of primary malignant neoplasm (observable entity)|	Not specified	1220561009 |Not recorded (qualifier value)|
Tumor site	399687005 |Anatomic location of primary malignant neoplasm (observable entity)|	Caecum	32713005 |Cecum structure (body structure)|
Tumor site	399687005 |Anatomic location of primary malignant neoplasm (observable entity)|	Ascending colon	9040008 |Ascending colon structure (body structure)|
Tumor site	399687005 |Anatomic location of primary malignant neoplasm (observable entity)|	Hepatic flexure	48338005 |Structure of right colic flexure (body structure)|
Tumor site	399687005 |Anatomic location of primary malignant neoplasm (observable entity)|	Transverse colon	485005 |Transverse colon structure (body structure)|
Tumor site	399687005 |Anatomic location of primary malignant neoplasm (observable entity)|	Splenic flexure	72592005 |Structure of left colic flexure (body structure)|
Tumor site	399687005 |Anatomic location of primary malignant neoplasm (observable entity)|	Descending colon	32622004 |Descending colon structure (body structure)|
Tumor site	399687005 |Anatomic location of primary malignant neoplasm (observable entity)|	Sigmoid colon	60184004 |Sigmoid colon structure (body structure)|
Tumor site	399687005 |Anatomic location of primary malignant neoplasm (observable entity)|	Rectosigmoid	81922002 |Rectosigmoid structure (body structure)|
Tumor site	399687005 |Anatomic location of primary malignant neoplasm (observable entity)|	Rectum	34402009 |Rectum structure (body structure)|
Tumor site	399687005 |Anatomic location of primary malignant neoplasm (observable entity)|	Other	74964007 |Other (qualifier value)|
Tumor site	399687005 |Anatomic location of primary malignant neoplasm (observable entity)|	Other, specify
Greatest length dimension	200001000004104 |Greatest length dimension of excised primary malignant neoplasm (observable entity)|	Cannot be assessed	1156316003 |Cannot be determined (qualifier value)|
Greatest length dimension	200001000004104 |Greatest length dimension of excised primary malignant neoplasm (observable entity)|	Can be assessed	NOT BOUND
Greatest length dimension	200001000004104 |Greatest length dimension of excised primary malignant neoplasm (observable entity)|	-
Secondary greatest length dimension	640001000004105 |Second greatest length dimension of excised primary malignant neoplasm (observable entity)|	-
Smallest length dimension	1620001000004107 |Smallest length dimension of excised primary malignant neoplasm (observable entity)|	-
Perforation	1306911009 |Presence of macroscopic perforation of cecum and/or colon and/or rectum (observable entity)|	Not identified	47492008 |Not seen (qualifier value)|
Perforation	1306911009 |Presence of macroscopic perforation of cecum and/or colon and/or rectum (observable entity)|	Present	52101004 |Present (qualifier value)|
Tumor perforation	1300184003 |Presence of macroscopic perforation of cecum and/or colon and/or rectum by primary malignant neoplasm of cecum and/or colon and/or rectum (observable entity)|	Not identified	47492008 |Not seen (qualifier value)|
Tumor perforation	1300184003 |Presence of macroscopic perforation of cecum and/or colon and/or rectum by primary malignant neoplasm of cecum and/or colon and/or rectum (observable entity)|	Present	52101004 |Present (qualifier value)|
Relation of tumor to anterior peritoneal	1279556000 |Site of excised primary malignant neoplasm of rectum relative to peritoneal reflection (observable entity)|	Not applicable	385432009 |Not applicable (qualifier value)|
Relation of tumor to anterior peritoneal	1279556000 |Site of excised primary malignant neoplasm of rectum relative to peritoneal reflection (observable entity)|	Entirely above	352730000 |Supra- (qualifier value)|
Relation of tumor to anterior peritoneal	1279556000 |Site of excised primary malignant neoplasm of rectum relative to peritoneal reflection (observable entity)|	Entirely below	351726001 |Below (qualifier value)|
Relation of tumor to anterior peritoneal	1279556000 |Site of excised primary malignant neoplasm of rectum relative to peritoneal reflection (observable entity)|	Astride	84177009 |Straddling (qualifier value)|
Plane of mesorectal excision	408655002 |Status of intactness of mesorectal specimen (observable entity)|	Not applicable	385432009 |Not applicable (qualifier value)|
Plane of mesorectal excision	408655002 |Status of intactness of mesorectal specimen (observable entity)|	Mesorectal fascia (complete)	255594003 |Complete (qualifier value)|
Plane of mesorectal excision	408655002 |Status of intactness of mesorectal specimen (observable entity)|	Intramesorectal (near complete)	1990001000004102 |Near complete (qualifier value)|
Plane of mesorectal excision	408655002 |Status of intactness of mesorectal specimen (observable entity)|	Muscularis propria (incomplete)	255599008 |Incomplete (qualifier value)|
Histological tumor type	1284862009 |Histologic type of primary malignant neoplasm of cecum and/or colon and/or rectum (observable entity)|	No evidence of residual tumor	41647002 |No evidence of (contextual qualifier) (qualifier value)|
Histological tumor type	1284862009 |Histologic type of primary malignant neoplasm of cecum and/or colon and/or rectum (observable entity)|	Adenocarcinoma not otherwise specified (NOS)	1187332001 |Adenocarcinoma (morphologic abnormality)|
Histological tumor type	1284862009 |Histologic type of primary malignant neoplasm of cecum and/or colon and/or rectum (observable entity)|	Mucinous adenocarcinoma	72495009 |Mucinous adenocarcinoma (morphologic abnormality)|
Histological tumor type	1284862009 |Histologic type of primary malignant neoplasm of cecum and/or colon and/or rectum (observable entity)|	Signet-ring cell adenocarcinoma	87737001 |Signet ring cell carcinoma (morphologic abnormality)|
Histological tumor type	1284862009 |Histologic type of primary malignant neoplasm of cecum and/or colon and/or rectum (observable entity)|	Medullary carcinoma	32913002 |Medullary carcinoma (morphologic abnormality)|
Histological tumor type	1284862009 |Histologic type of primary malignant neoplasm of cecum and/or colon and/or rectum (observable entity)|	Serrated adenocarcinoma	450948005 |Serrated adenocarcinoma (morphologic abnormality)|
Histological tumor type	1284862009 |Histologic type of primary malignant neoplasm of cecum and/or colon and/or rectum (observable entity)|	Micropapillary adenocarcinoma	450895005 |Micropapillary carcinoma (morphologic abnormality)|
Histological tumor type	1284862009 |Histologic type of primary malignant neoplasm of cecum and/or colon and/or rectum (observable entity)|	Adenoma-like adenocarcinoma	28558000 |Villous adenocarcinoma (morphologic abnormality)|
Histological tumor type	1284862009 |Histologic type of primary malignant neoplasm of cecum and/or colon and/or rectum (observable entity)|	Neuroendocrine carcinoma	1286767006 |Neuroendocrine carcinoma (morphologic abnormality)|
Histological tumor type	1284862009 |Histologic type of primary malignant neoplasm of cecum and/or colon and/or rectum (observable entity)|	Small cell type	74364000 |Small cell carcinoma (morphologic abnormality)|
Histological tumor type	1284862009 |Histologic type of primary malignant neoplasm of cecum and/or colon and/or rectum (observable entity)|	Large cell type	128628002 |Large cell neuroendocrine carcinoma (morphologic abnormality)|
Histological tumor type	1284862009 |Histologic type of primary malignant neoplasm of cecum and/or colon and/or rectum (observable entity)|	Mixed neuroendocrine-non-neuroendocrine neoplasm (MiNEN)	785766008 |Mixed neuroendocrine-non neuroendocrine neoplasm (morphologic abnormality)|
Histological tumor type	1284862009 |Histologic type of primary malignant neoplasm of cecum and/or colon and/or rectum (observable entity)|	Other	74964007 |Other (qualifier value)|
Histological tumor type	1284862009 |Histologic type of primary malignant neoplasm of cecum and/or colon and/or rectum (observable entity)|	Other, specify
Histological tumor grade	1285736001 |Histologic grade of primary malignant neoplasm of cecum and/or colon and/or rectum using World Health Organization classification of tumors system fifth edition method (observable entity)|	Not applicable	385432009 |Not applicable (qualifier value)|
Histological tumor grade	1285736001 |Histologic grade of primary malignant neoplasm of cecum and/or colon and/or rectum using World Health Organization classification of tumors system fifth edition method (observable entity)|	Low grade (formerly well to moderately differentiated)	1155708003 |Low histologic grade (qualifier value)|
Histological tumor grade	1285736001 |Histologic grade of primary malignant neoplasm of cecum and/or colon and/or rectum using World Health Organization classification of tumors system fifth edition method (observable entity)|	High grade (formerly poorly differentiated)	1155707008 |High histologic grade (qualifier value)|
Extent of invasion	1286757001 |Anatomic location directly invaded by primary malignant neoplasm of cecum and/or colon and/or rectum (observable entity)|	Cannot be assessed	1156316003 |Cannot be determined (qualifier value)|
Extent of invasion	1286757001 |Anatomic location directly invaded by primary malignant neoplasm of cecum and/or colon and/or rectum (observable entity)|	No evidence of primary tumor	41647002 |No evidence of (contextual qualifier) (qualifier value)|
Extent of invasion	1286757001 |Anatomic location directly invaded by primary malignant neoplasm of cecum and/or colon and/or rectum (observable entity)|	High grade dysplasia/non-invasive neoplasia	42978003 |Colonic epithelium (body structure)|
Extent of invasion	1286757001 |Anatomic location directly invaded by primary malignant neoplasm of cecum and/or colon and/or rectum (observable entity)|	Invasion into submucosa	61647009 |Structure of submucosa of colon (body structure)|
Extent of invasion	1286757001 |Anatomic location directly invaded by primary malignant neoplasm of cecum and/or colon and/or rectum (observable entity)|	Invasion into muscularis propria	41948009 |Structure of muscularis propria of colon (body structure)|
Extent of invasion	1286757001 |Anatomic location directly invaded by primary malignant neoplasm of cecum and/or colon and/or rectum (observable entity)|	Invasion into subserosa or into pericolic or perirectal connective tissues	84860006 |Structure of pericolic tissue (body structure)|
Extent of invasion	1286757001 |Anatomic location directly invaded by primary malignant neoplasm of cecum and/or colon and/or rectum (observable entity)|	Invasion onto the surface of the visceral peritoneum	50703002 |Visceral peritoneum structure (body structure)|
Extent of invasion	1286757001 |Anatomic location directly invaded by primary malignant neoplasm of cecum and/or colon and/or rectum (observable entity)|	Invasion directly into other structures/organs	818986006 |Structure of abdominopelvic cavity and/or content (body structure)|
Extent of invasion	1286757001 |Anatomic location directly invaded by primary malignant neoplasm of cecum and/or colon and/or rectum (observable entity)|	Invasion directly into other structures/organs, specify
Lymphatic/small blood vessel invasion	1286964009 |Presence of direct invasion by primary malignant neoplasm of cecum and/or colon and/or rectum to lymphatic vessel and/or small blood vessel (observable entity)|	Not identified	47492008 |Not seen (qualifier value)|
Lymphatic/small blood vessel invasion	1286964009 |Presence of direct invasion by primary malignant neoplasm of cecum and/or colon and/or rectum to lymphatic vessel and/or small blood vessel (observable entity)|	Small vessel (lymphatic, capillary or venular)	52101004 |Present (qualifier value)|
Intramural invasion	1286753002 |Presence of direct invasion by primary malignant neoplasm of cecum and/or colon and/or rectum to blood vessel of colonic submucosa and/or colonic muscularis propria (observable entity)|	Not identified	47492008 |Not seen (qualifier value)|
Intramural invasion	1286753002 |Presence of direct invasion by primary malignant neoplasm of cecum and/or colon and/or rectum to blood vessel of colonic submucosa and/or colonic muscularis propria (observable entity)|	Present	52101004 |Present (qualifier value)|
Extramural invasion	1286755009 |Presence of direct invasion by primary malignant neoplasm of cecum and/or colon and/or rectum to blood vessel in pericolic tissue (observable entity)|	Not identified	47492008 |Not seen (qualifier value)|
Extramural invasion	1286755009 |Presence of direct invasion by primary malignant neoplasm of cecum and/or colon and/or rectum to blood vessel in pericolic tissue (observable entity)|	Present	52101004 |Present (qualifier value)|
Perineural invasion	1286965005 |Presence of direct invasion by primary malignant neoplasm of cecum and/or colon and/or rectum to nerve (observable entity)|	Not identified	47492008 |Not seen (qualifier value)|
Perineural invasion	1286965005 |Presence of direct invasion by primary malignant neoplasm of cecum and/or colon and/or rectum to nerve (observable entity)|	Present	52101004 |Present (qualifier value)|
Lymph node status	1268302004 |Presence of metastatic neoplasm in lymph node in excised tissue specimen (observable entity)|	Cannot be assessed	1156316003 |Cannot be determined (qualifier value)|
Lymph node status	1268302004 |Presence of metastatic neoplasm in lymph node in excised tissue specimen (observable entity)|	No nodes submitted or found	385432009 |Not applicable (qualifier value)|
Lymph node status	1268302004 |Presence of metastatic neoplasm in lymph node in excised tissue specimen (observable entity)|	Not involved	47492008 |Not seen (qualifier value)|
Lymph node status	1268302004 |Presence of metastatic neoplasm in lymph node in excised tissue specimen (observable entity)|	Involved	52101004 |Present (qualifier value)|
Number of examined nodes	372309006 |Number of regional lymph nodes examined by microscopy in excised specimen (observable entity)|	-
Number of contatining metastatic nodes	396414002 |Number of regional lymph nodes containing metastatic neoplasm identified by microscopy in excised specimen (observable entity)|	-
Tumor deposits	1286759003 |Presence of metastatic discontinuous spread of malignant neoplasm of cecum and/or colon and/or rectum to pericolic tissue (observable entity)|	Not identified	47492008 |Not seen (qualifier value)|
Tumor deposits	1286759003 |Presence of metastatic discontinuous spread of malignant neoplasm of cecum and/or colon and/or rectum to pericolic tissue (observable entity)|	Present	52101004 |Present (qualifier value)|
Number of deposits	1286756005 |Number of metastatic discontinuous tumor deposits of primary malignant neoplasm of cecum and/or colon and/or rectum (observable entity)|	-
Tumor budding	1286758006 |Number of tumor buds in primary malignant neoplasm of cecum and/or colon and/or rectum in microscopic field 0.785 square millimeter (observable entity)|	Cannot be assessed	1156316003 |Cannot be determined (qualifier value)|
Tumor budding	1286758006 |Number of tumor buds in primary malignant neoplasm of cecum and/or colon and/or rectum in microscopic field 0.785 square millimeter (observable entity)|	Can be assessed	NOT BOUND
Number of tumor buds	1286758006 |Number of tumor buds in primary malignant neoplasm of cecum and/or colon and/or rectum in microscopic field 0.785 square millimeter (observable entity)|	-
Total budding store	1286754008 |Tumor bud score in primary malignant neoplasm of cecum and/or colon and/or rectum (observable entity)|	Low grade	62482003 |Low (qualifier value)|
Total budding store	1286754008 |Tumor bud score in primary malignant neoplasm of cecum and/or colon and/or rectum (observable entity)|	Not applicable	11896004 |Intermediate (qualifier value)|
Total budding store	1286754008 |Tumor bud score in primary malignant neoplasm of cecum and/or colon and/or rectum (observable entity)|	High grade	75540009 |High (qualifier value)|
Response to neoadjuvant therapy	1286761007 |Presence of regression of primary malignant neoplasm of cecum and/or colon and/rectum after neoadjuvant antineoplastic therapy (observable entity)|	No neoadjuvant treatment	385432009 |Not applicable (qualifier value)|
Response to neoadjuvant therapy	1286761007 |Presence of regression of primary malignant neoplasm of cecum and/or colon and/rectum after neoadjuvant antineoplastic therapy (observable entity)|	Complete response - no viable cancer cells (score 0)	1285139003 |Complete response of neoplasm to antineoplastic neoadjuvant therapy (qualifier value)|
Response to neoadjuvant therapy	1286761007 |Presence of regression of primary malignant neoplasm of cecum and/or colon and/rectum after neoadjuvant antineoplastic therapy (observable entity)|	Near complete response - single cells or rare small groups of cancer cells (score 1)	1285140001 |Near complete response of neoplasm to antineoplastic neoadjuvant therapy (qualifier value)|
Response to neoadjuvant therapy	1286761007 |Presence of regression of primary malignant neoplasm of cecum and/or colon and/rectum after neoadjuvant antineoplastic therapy (observable entity)|	Partial response - residual cancer with evident tumor regression, but more than single cells or rare groups of cancer cells (score 2)	1285141002 |Partial response of neoplasm to antineoplastic neoadjuvant therapy (qualifier value)|
Response to neoadjuvant therapy	1286761007 |Presence of regression of primary malignant neoplasm of cecum and/or colon and/rectum after neoadjuvant antineoplastic therapy (observable entity)|	Poor or no response - extensive residual cancer with no evident tumor regression (score 3)	1285417007 |No response of neoplasm to antineoplastic neoadjuvant therapy (qualifier value)|
Response to neoadjuvant therapy	1286761007 |Presence of regression of primary malignant neoplasm of cecum and/or colon and/rectum after neoadjuvant antineoplastic therapy (observable entity)|	Cannot be assessed	1156316003 |Cannot be determined (qualifier value)|
Response to neoadjuvant therapy	1286761007 |Presence of regression of primary malignant neoplasm of cecum and/or colon and/rectum after neoadjuvant antineoplastic therapy (observable entity)|	Cannot be assessed, specify
Longitudinal margin status	1156512002 |Presence of primary malignant neoplasm of colon at surgical margin in excised tissue specimen (observable entity)|	Cannot be assessed	1156316003 |Cannot be determined (qualifier value)|
Longitudinal margin status	1156512002 |Presence of primary malignant neoplasm of colon at surgical margin in excised tissue specimen (observable entity)|	Not involved	47492008 |Not seen (qualifier value)|
Longitudinal margin status	1156512002 |Presence of primary malignant neoplasm of colon at surgical margin in excised tissue specimen (observable entity)|	Involved	52101004 |Present (qualifier value)|
Distance from closest longitudinal margin	384891002 |Distance of malignant neoplasm from closest surgical margin in excised specimen (observable entity)|	-
Involved longitudinal Margin	1287787004 |Surgical margin involved by primary malignant neoplasm of cecum and/or colon and/or rectum in colectomy specimen (observable entity)|	Proximal margin	1370001000004102 |Proximal surgical margin (morphologic abnormality)|
Involved longitudinal Margin	1287787004 |Surgical margin involved by primary malignant neoplasm of cecum and/or colon and/or rectum in colectomy specimen (observable entity)|	Distal margin	880001000004108 |Distal surgical margin (morphologic abnormality)|
Circumferential margin status	1156375006 |Presence of primary malignant neoplasm of colon at radial surgical margin in colectomy specimen (observable entity)|	Cannot be assessed	1156316003 |Cannot be determined (qualifier value)|
Circumferential margin status	1156375006 |Presence of primary malignant neoplasm of colon at radial surgical margin in colectomy specimen (observable entity)|	Not involved	47492008 |Not seen (qualifier value)|
Circumferential margin status	1156375006 |Presence of primary malignant neoplasm of colon at radial surgical margin in colectomy specimen (observable entity)|	Involved	52101004 |Present (qualifier value)|
Closest distance from circumferential margin	384891002 |Distance of malignant neoplasm from closest surgical margin in excised specimen (observable entity)|	-
Distance from involved circumferential margin	1095791000004105 |Distance of malignant neoplasm of colon from radial surgical margin in colectomy specimen (observable entity)|	-
Circumferential margin by	NOT BOUND	By primary tumor	NOT BOUND
Circumferential margin by	NOT BOUND	By other	NOT BOUND
Circumferential margin by	NOT BOUND	By other, specify
Neuroendocrine markers	NOT BOUND	Not applicable	NOT BOUND
Neuroendocrine markers	NOT BOUND	Neuroendocrine markers	NOT BOUND
Neuroendocrine markers	NOT BOUND	Neuroendocrine markers, specify result(s)
Ki-67 proliferation index	1286760008 |Percent of cell nuclei positive for proliferation marker protein Ki-67 in primary malignant neoplasm of cecum and/or colon and/or rectum by immunohistochemistry (observable entity)|	-
Distant metastases	385421009 |Anatomic location of metastatic spread of malignant neoplasm (observable entity)|	None identified	47492008 |Not aseen (qualifier value)|
Distant metastases	385421009 |Anatomic location of metastatic spread of malignant neoplasm (observable entity)|	Present	52101004 |Present (qualifier value)|
Distant metastases	385421009 |Anatomic location of metastatic spread of malignant neoplasm (observable entity)|	Present, specify
TNM descriptor	NOT BOUND	m - multiple primary tumors	277318003 |(m) (tumor staging)|
TNM descriptor	NOT BOUND	r - recurrent	421188008 |Tumor staging descriptor r (tumor staging)|
TNM descriptor	NOT BOUND	y - post-therapy	421755005 |Tumor staging descriptor y (tumor staging)|
pT category	384625004 |pT category (observable entity)|	pTX Primary tumor cannot be assessed	1352532000 |Union for International Cancer Control pTX (qualifier value)|
pT category	384625004 |pT category (observable entity)|	pT0 No evidence of primary tumor	1352552004 |Union for International Cancer Control pT0 (qualifier value)|
pT category	384625004 |pT category (observable entity)|	pTis Carcinoma in situ: invasion of lamina propria	1352558000 |Union for International Cancer Control pTis (qualifier value)|
pT category	384625004 |pT category (observable entity)|	pT1 Tumor invades submucosa	1352559008 |Union for International Cancer Control pT1 (qualifier value)|
pT category	384625004 |pT category (observable entity)|	pT2 Tumor invades muscularis propria	1352545001 |Union for International Cancer Control pT2 (qualifier value)|
pT category	384625004 |pT category (observable entity)|	pT3 Tumor invades subserosa or into non-peritonealized pericolic or perirectal tissues	1352533005 |Union for International Cancer Control pT3 (qualifier value)|
pT category	384625004 |pT category (observable entity)|	pT4 Tumor directly invades other organs or structures and/or perforates visceral peritoneum	1352553009 |Union for International Cancer Control pT4 (qualifier value)|
pT category	384625004 |pT category (observable entity)|	pT4a Tumor perforates visceral peritoneum	1352538001 |Union for International Cancer Control pT4a (qualifier value)|
pT category	384625004 |pT category (observable entity)|	pT4b Tumor directly invades other organs or structures	1352561004 |Union for International Cancer Control pT4b (qualifier value)|
pN category	371494008 |pN category (observable entity)|	pNX Regional lymph nodes cannot be assessed	1352561004 |Union for International Cancer Control pT4b (qualifier value)|
pN category	371494008 |pN category (observable entity)|	pN0 No regional lymph node metastasis	1352621009 |Union for International Cancer Control pN0 (qualifier value)|
pN category	371494008 |pN category (observable entity)|	pN1 Metastasis in 1 to 3 regional lymph nodes	1352614009 |Union for International Cancer Control pN1 (qualifier value)|
pN category	371494008 |pN category (observable entity)|	pN1a Metastasis in 1 regional lymph node	1352619004 |Union for International Cancer Control pN1a (qualifier value)|
pN category	371494008 |pN category (observable entity)|	pN1b Metastasis in 2 to 3 regional lymph nodes	1352616006 |Union for International Cancer Control pN1b (qualifier value)|
pN category	371494008 |pN category (observable entity)|	pN1c Tumor deposit(s), i.e., satellites, in the subserosa, or in non-peritonealized pericolic or perirectal soft tissue without regional lymph node metastasis	1352617002 |Union for International Cancer Control pN1c (qualifier value)|
pN category	371494008 |pN category (observable entity)|	pN2 Metastasis in 4 or more regional lymph nodes	1352610000 |Union for International Cancer Control pN2 (qualifier value)|
pN category	371494008 |pN category (observable entity)|	pN2a Metastasis in 4-6 regional lymph nodes	1352608002 |Union for International Cancer Control pN2a (qualifier value)|
pN category	371494008 |pN category (observable entity)|	pN2b Metastasis in 7 or more regional lymph nodes	1352612008 |Union for International Cancer Control pN2b (qualifier value)|
pM category	371497001 |pM category (observable entity)|	cM0 No distant metastasis	1352512001 |Union for International Cancer Control cM0 (qualifier value)|
pM category	371497001 |pM category (observable entity)|	pM1 Distant metastasis	1352583000 |Union for International Cancer Control pM1 (qualifier value)|
pM category	371497001 |pM category (observable entity)|	pM1a Metastasis confined to one organ (liver, lung, ovary, non-regional lymph node(s)) without peritoneal metastasis	1352573004 |Union for International Cancer Control pM1a (qualifier value)|
pM category	371497001 |pM category (observable entity)|	pM1b Metastasis in more than one organ	1352578008 |Union for International Cancer Control pM1b (qualifier value)|
pM category	371497001 |pM category (observable entity)|	pM1c Metastasis to the peritoneum with or without other organ involvement	1352574005 |Union for International Cancer Control pM1c (qualifier value)|
rpT category	384625004 |pT category (observable entity)|	rpTX Primary tumor cannot be assessed	1352688000 |Union for International Cancer Control rpTX (qualifier value)|
rpT category	384625004 |pT category (observable entity)|	rpT0 No evidence of primary tumor	1352699003 |Union for International Cancer Control rpT0 (qualifier value)|
rpT category	384625004 |pT category (observable entity)|	rpTis Carcinoma in situ: invasion of lamina propria	1352666000 |Union for International Cancer Control rpTis (qualifier value)|
rpT category	384625004 |pT category (observable entity)|	rpT1 Tumor invades submucosa	1352698006 |Union for International Cancer Control rpT1 (qualifier value)|
rpT category	384625004 |pT category (observable entity)|	rpT2 Tumor invades muscularis propria	1352678001 |Union for International Cancer Control rpT2 (qualifier value)|
rpT category	384625004 |pT category (observable entity)|	rpT3 Tumor invades subserosa or into non-peritonealized pericolic or perirectal tissues	1352668004 |Union for International Cancer Control rpT3 (qualifier value)|
rpT category	384625004 |pT category (observable entity)|	rpT4 Tumor directly invades other organs or structures and/or perforates visceral peritoneum	1352690004 |Union for International Cancer Control rpT4 (qualifier value)|
rpT category	384625004 |pT category (observable entity)|	rpT4a Tumor perforates visceral peritoneum	1352674004 |Union for International Cancer Control rpT4a (qualifier value)|
rpT category	384625004 |pT category (observable entity)|	rpT4b Tumor directly invades other organs or structures	1352686001 |Union for International Cancer Control rpT4b (qualifier value)|
rpN category	371494008 |pN category (observable entity)|	rpNX Regional lymph nodes cannot be assessed	1352601008 |Union for International Cancer Control rpNX (qualifier value)|
rpN category	371494008 |pN category (observable entity)|	rpN0 No regional lymph node metastasis	1352585007 |Union for International Cancer Control rpN0 (qualifier value)|
rpN category	371494008 |pN category (observable entity)|	rpN1 Metastasis in 1 to 3 regional lymph nodes	1352588009 |Union for International Cancer Control rpN1 (qualifier value)|
rpN category	371494008 |pN category (observable entity)|	rpN1a Metastasis in 1 regional lymph node	1352602001 |Union for International Cancer Control rpN1a (qualifier value)|
rpN category	371494008 |pN category (observable entity)|	rpN1b Metastasis in 2 to 3 regional lymph nodes	1352598003 |Union for International Cancer Control rpN1b (qualifier value)|
rpN category	371494008 |pN category (observable entity)|	rpN1c Tumor deposit(s), i.e., satellites, in the subserosa, or in non-peritonealized pericolic or perirectal soft tissue without regional lymph node metastasis	1352603006 |Union for International Cancer Control rpN1c (qualifier value)|
rpN category	371494008 |pN category (observable entity)|	rpN2 Metastasis in 4 or more regional lymph nodes	1352587004 |Union for International Cancer Control rpN2 (qualifier value)|
rpN category	371494008 |pN category (observable entity)|	rpN2a Metastasis in 4-6 regional lymph nodes	1352590005 |Union for International Cancer Control rpN2a (qualifier value)|
rpN category	371494008 |pN category (observable entity)|	rpN2b Metastasis in 7 or more regional lymph nodes	1352593007 |Union for International Cancer Control rpN2b (qualifier value)|
rpM category	371497001 |pM category (observable entity)|	cM0 No distant metastasis	1352708009 |Union for International Cancer Control rcM0 (qualifier value)|
rpM category	371497001 |pM category (observable entity)|	rpM1 Distant metastasis	1352727003 |Union for International Cancer Control rpM1 (qualifier value)|
rpM category	371497001 |pM category (observable entity)|	rpM1a Metastasis confined to one organ (liver, lung, ovary, non-regional lymph node(s)) without peritoneal metastasis	1352714002 |Union for International Cancer Control rpM1a (qualifier value)|
rpM category	371497001 |pM category (observable entity)|	rpM1b Metastasis in more than one organ	1352706008 |Union for International Cancer Control rpM1b (qualifier value)|
rpM category	371497001 |pM category (observable entity)|	rpM1c Metastasis to the peritoneum with or without other organ involvement	1352717009 |Union for International Cancer Control rpM1c (qualifier value)|
ypT category	384625004 |pT category (observable entity)|	ypTX Primary tumor cannot be assessed	1352688000 |Union for International Cancer Control rpTX (qualifier value)|
ypT category	384625004 |pT category (observable entity)|	ypT0 No evidence of primary tumor	1352699003 |Union for International Cancer Control rpT0 (qualifier value)|
ypT category	384625004 |pT category (observable entity)|	ypTis Carcinoma in situ: invasion of lamina propria	1352666000 |Union for International Cancer Control rpTis (qualifier value)|
ypT category	384625004 |pT category (observable entity)|	ypT1 Tumor invades submucosa	1352698006 |Union for International Cancer Control rpT1 (qualifier value)|
ypT category	384625004 |pT category (observable entity)|	ypT2 Tumor invades muscularis propria	1352678001 |Union for International Cancer Control rpT2 (qualifier value)|
ypT category	384625004 |pT category (observable entity)|	ypT3 Tumor invades subserosa or into non-peritonealized pericolic or perirectal tissues	1352668004 |Union for International Cancer Control rpT3 (qualifier value)|
ypT category	384625004 |pT category (observable entity)|	ypT4 Tumor directly invades other organs or structures and/or perforates visceral peritoneum	1352690004 |Union for International Cancer Control rpT4 (qualifier value)|
ypT category	384625004 |pT category (observable entity)|	ypT4a Tumor perforates visceral peritoneum	1352674004 |Union for International Cancer Control rpT4a (qualifier value)|
ypT category	384625004 |pT category (observable entity)|	ypT4b Tumor directly invades other organs or structures	1352686001 |Union for International Cancer Control rpT4b (qualifier value)|
ypN category	371494008 |pN category (observable entity)|	ypNX Regional lymph nodes cannot be assessed	1352601008 |Union for International Cancer Control rpNX (qualifier value)|
ypN category	371494008 |pN category (observable entity)|	ypN0 No regional lymph node metastasis	1352585007 |Union for International Cancer Control rpN0 (qualifier value)|
ypN category	371494008 |pN category (observable entity)|	ypN1 Metastasis in 1 to 3 regional lymph nodes	1352588009 |Union for International Cancer Control rpN1 (qualifier value)|
ypN category	371494008 |pN category (observable entity)|	ypN1a Metastasis in 1 regional lymph node	1352602001 |Union for International Cancer Control rpN1a (qualifier value)|
ypN category	371494008 |pN category (observable entity)|	ypN1b Metastasis in 2 to 3 regional lymph nodes	1352598003 |Union for International Cancer Control rpN1b (qualifier value)|
ypN category	371494008 |pN category (observable entity)|	ypN1c Tumor deposit(s), i.e., satellites, in the subserosa, or in non-peritonealized pericolic or perirectal soft tissue without regional lymph node metastasis	1352603006 |Union for International Cancer Control rpN1c (qualifier value)|
ypN category	371494008 |pN category (observable entity)|	ypN2 Metastasis in 4 or more regional lymph nodes	1352587004 |Union for International Cancer Control rpN2 (qualifier value)|
ypN category	371494008 |pN category (observable entity)|	ypN2a Metastasis in 4-6 regional lymph nodes	1352590005 |Union for International Cancer Control rpN2a (qualifier value)|
ypN category	371494008 |pN category (observable entity)|	ypN2b Metastasis in 7 or more regional lymph nodes	1352593007 |Union for International Cancer Control rpN2b (qualifier value)|
