# Supplementary material for: Building a Standardized Cancer Synoptic Report With Semantic and Syntactic Interoperability: Development Study Using SNOMED CT and Fast Healthcare Interoperability Resources (FHIR)
Source: JMIR Med Inform. 2025 Sep 25;13:e76870. doi: 10.2196/76870 (PMC12463337; doi:10.2196/76870)
Supplement: Multimedia Appendix 2 [file medinform-v13-e76870-s002.zip]

Archive with 2 entries (2 files):
- Multimedia appendix 2. Colorectal Cancer.R4.json
- __MACOSX/._Multimedia appendix 2. Colorectal Cancer.R4.json
