# Supplementary material for: Building a Standardized Cancer Synoptic Report With Semantic and Syntactic Interoperability: Development Study Using SNOMED CT and Fast Healthcare Interoperability Resources (FHIR)
Source: JMIR Med Inform. 2025 Sep 25;13:e76870. doi: 10.2196/76870 (PMC12463337; doi:10.2196/76870)
Supplement: Multimedia Appendix 2 [file medinform-v13-e76870-s002.zip › Multimedia appendix 2. Colorectal Cancer.R4.json]

{
  "resourceType": "Questionnaire",
  "url": "https://www.iccr-cancer.org/datasets/published-datasets/digestive-tract/colorectal/",
  "title": "Colorectal Cancers",
  "status": "draft",
  "description": "ICCR-Colorectal-1st-edn-v1.0",
  "item": [
    {
      "item": [
        {
          "type": "string",
          "linkId": "7905003324223",
          "code": [
            {
              "system": "http://snomed.info/sct",
              "code": "1279827005",
              "display": "Neoadjuvant antineoplastic therapy procedure prior to surgery (observable entity)"
            }
          ],
          "text": "Type of neoadjuvant therapy",
          "enableWhen": [
            {
              "question": "8937332503874",
              "operator": "=",
              "answerCoding": {
                "system": "http://snomed.info/sct",
                "code": "398166005",
                "display": "Performed (qualifier value)"
              }
            }
          ],
          "enableBehavior": "all",
          "repeats": false,
          "readOnly": false
        }
      ],
      "type": "choice",
      "extension": [
        {
          "url": "http://hl7.org/fhir/StructureDefinition/questionnaire-itemControl",
          "valueCodeableConcept": {
            "coding": [
              {
                "system": "http://hl7.org/fhir/questionnaire-item-control",
                "code": "radio-button",
                "display": "Radio Button"
              }
            ]
          }
        }
      ],
      "linkId": "8937332503874",
      "code": [
        {
          "system": "http://snomed.info/sct",
          "code": "1279827005",
          "display": "Neoadjuvant antineoplastic therapy procedure prior to surgery (observable entity)"
        }
      ],
      "text": "Neoadjuvant therapy",
      "required": true,
      "repeats": false,
      "readOnly": false,
      "answerOption": [
        {
          "valueCoding": {
            "system": "http://snomed.info/sct",
            "code": "261665006",
            "display": "Unknown (qualifier value)"
          }
        },
        {
          "valueCoding": {
            "system": "http://snomed.info/sct",
            "code": "260413007",
            "display": "None (qualifier value)"
          }
        },
        {
          "valueCoding": {
            "system": "http://snomed.info/sct",
            "code": "398166005",
            "display": "Performed (qualifier value)"
          }
        }
      ]
    },
    {
      "item": [
        {
          "type": "choice",
          "extension": [
            {
              "url": "http://hl7.org/fhir/StructureDefinition/questionnaire-itemControl",
              "valueCodeableConcept": {
                "coding": [
                  {
                    "system": "http://hl7.org/fhir/questionnaire-item-control",
                    "code": "radio-button",
                    "display": "Radio Button"
                  }
                ]
              }
            }
          ],
          "linkId": "3477988805022",
          "code": [
            {
              "system": "http://snomed.info/sct",
              "code": "2620001000004108",
              "display": "Specimen collection procedure (observable entity)"
            }
          ],
          "text": "Anterior resection type",
          "enableWhen": [
            {
              "question": "517884594815",
              "operator": "=",
              "answerCoding": {
                "system": "http://snomed.info/sct",
                "code": "4558008",
                "display": "Anterior resection of rectum (procedure)"
              }
            }
          ],
          "enableBehavior": "all",
          "required": false,
          "repeats": false,
          "readOnly": false,
          "answerOption": [
            {
              "valueCoding": {
                "system": "http://snomed.info/sct",
                "code": "400988008",
                "display": "High anterior resection of rectum (procedure)"
              }
            },
            {
              "valueCoding": {
                "system": "http://snomed.info/sct",
                "code": "314592008",
                "display": "Low anterior resection of rectum (procedure)"
              }
            }
          ]
        },
        {
          "type": "string",
          "linkId": "4804821689690",
          "code": [
            {
              "system": "http://snomed.info/sct",
              "code": "2620001000004108",
              "display": "Specimen collection procedure (observable entity)"
            }
          ],
          "text": "Other procedure type",
          "enableWhen": [
            {
              "question": "517884594815",
              "operator": "=",
              "answerCoding": {
                "system": "http://snomed.info/sct",
                "code": "74964007",
                "display": "Other (qualifier value)"
              }
            }
          ],
          "enableBehavior": "all",
          "repeats": false,
          "readOnly": false
        }
      ],
      "type": "choice",
      "extension": [
        {
          "url": "http://hl7.org/fhir/StructureDefinition/questionnaire-itemControl",
          "valueCodeableConcept": {
            "coding": [
              {
                "system": "http://hl7.org/fhir/questionnaire-item-control",
                "code": "radio-button",
                "display": "Radio Button"
              }
            ]
          }
        }
      ],
      "linkId": "517884594815",
      "code": [
        {
          "system": "http://snomed.info/sct",
          "code": "2620001000004108",
          "display": "Specimen collection procedure (observable entity)"
        }
      ],
      "text": "Operative procedure",
      "required": true,
      "repeats": false,
      "readOnly": false,
      "answerOption": [
        {
          "valueCoding": {
            "system": "http://snomed.info/sct",
            "code": "26390003",
            "display": "Total colectomy (procedure)"
          }
        },
        {
          "valueCoding": {
            "system": "http://snomed.info/sct",
            "code": "174059005",
            "display": "Excision of colon and rectum (procedure)"
          }
        },
        {
          "valueCoding": {
            "system": "http://snomed.info/sct",
            "code": "359571009",
            "display": "Right colectomy (procedure)"
          }
        },
        {
          "valueCoding": {
            "system": "http://snomed.info/sct",
            "code": "174071004",
            "display": "Extended right hemicolectomy (procedure)"
          }
        },
        {
          "valueCoding": {
            "system": "http://snomed.info/sct",
            "code": "26925005",
            "display": "Transverse colectomy (procedure)"
          }
        },
        {
          "valueCoding": {
            "system": "http://snomed.info/sct",
            "code": "82619000",
            "display": "Left colectomy (procedure)"
          }
        },
        {
          "valueCoding": {
            "system": "http://snomed.info/sct",
            "code": "84604002",
            "display": "Sigmoid colectomy (procedure)"
          }
        },
        {
          "valueCoding": {
            "system": "http://snomed.info/sct",
            "code": "4558008",
            "display": "Anterior resection of rectum (procedure)"
          }
        },
        {
          "valueCoding": {
            "system": "http://snomed.info/sct",
            "code": "16564004",
            "display": "Hartmann operation, rectal resection (procedure)"
          }
        },
        {
          "valueCoding": {
            "system": "http://snomed.info/sct",
            "code": "265414003",
            "display": "Abdominoperineal resection of rectum (procedure)"
          }
        },
        {
          "valueCoding": {
            "system": "http://snomed.info/sct",
            "code": "74964007",
            "display": "Other (qualifier value)"
          }
        }
      ]
    },
    {
      "item": [
        {
          "type": "string",
          "linkId": "1140891557095",
          "code": [
            {
              "system": "http://snomed.info/sct",
              "code": "399687005",
              "display": "Anatomic location of primary malignant neoplasm (observable entity)"
            }
          ],
          "text": "Other tumor site",
          "enableWhen": [
            {
              "question": "7439266701711",
              "operator": "=",
              "answerCoding": {
                "system": "http://snomed.info/sct",
                "code": "74964007",
                "display": "Other (qualifier value)"
              }
            }
          ],
          "enableBehavior": "all",
          "repeats": false,
          "readOnly": false
        }
      ],
      "type": "choice",
      "extension": [
        {
          "url": "http://hl7.org/fhir/StructureDefinition/questionnaire-itemControl",
          "valueCodeableConcept": {
            "coding": [
              {
                "system": "http://hl7.org/fhir/questionnaire-item-control",
                "code": "radio-button",
                "display": "Radio Button"
              }
            ]
          }
        }
      ],
      "linkId": "7439266701711",
      "code": [
        {
          "system": "http://snomed.info/sct",
          "code": "399687005",
          "display": "Anatomic location of primary malignant neoplasm (observable entity)"
        }
      ],
      "text": "Tumor site",
      "required": true,
      "repeats": false,
      "readOnly": false,
      "answerOption": [
        {
          "valueCoding": {
            "system": "http://snomed.info/sct",
            "code": "1220561009",
            "display": "Not recorded (qualifier value)"
          }
        },
        {
          "valueCoding": {
            "system": "http://snomed.info/sct",
            "code": "32713005",
            "display": "Cecum structure (body structure)"
          }
        },
        {
          "valueCoding": {
            "system": "http://snomed.info/sct",
            "code": "9040008",
            "display": "Ascending colon structure (body structure)"
          }
        },
        {
          "valueCoding": {
            "system": "http://snomed.info/sct",
            "code": "48338005",
            "display": "Structure of right colic flexure (body structure)"
          }
        },
        {
          "valueCoding": {
            "system": "http://snomed.info/sct",
            "code": "485005",
            "display": "Transverse colon structure (body structure)"
          }
        },
        {
          "valueCoding": {
            "system": "http://snomed.info/sct",
            "code": "72592005",
            "display": "Structure of left colic flexure (body structure)"
          }
        },
        {
          "valueCoding": {
            "system": "http://snomed.info/sct",
            "code": "32622004",
            "display": "Descending colon structure (body structure)"
          }
        },
        {
          "valueCoding": {
            "system": "http://snomed.info/sct",
            "code": "60184004",
            "display": "Sigmoid colon structure (body structure)"
          }
        },
        {
          "valueCoding": {
            "system": "http://snomed.info/sct",
            "code": "81922002",
            "display": "Rectosigmoid structure (body structure)"
          }
        },
        {
          "valueCoding": {
            "system": "http://snomed.info/sct",
            "code": "34402009",
            "display": "Rectum structure (body structure)"
          }
        },
        {
          "valueCoding": {
            "system": "http://snomed.info/sct",
            "code": "74964007",
            "display": "Other (qualifier value)"
          }
        }
      ]
    },
    {
      "item": [
        {
          "type": "integer",
          "extension": [
            {
              "url": "http://hl7.org/fhir/StructureDefinition/questionnaire-unit",
              "valueCoding": {
                "code": "mm",
                "display": "mm"
              }
            }
          ],
          "linkId": "6049687014005",
          "code": [
            {
              "system": "http://snomed.info/sct",
              "code": "200001000004104",
              "display": "Greatest length dimension of excised primary malignant neoplasm (observable entity)"
            }
          ],
          "text": "Maximum tumor dimension",
          "enableWhen": [
            {
              "question": "7193014196508",
              "operator": "=",
              "answerCoding": {
                "display": "Can be assessed"
              }
            }
          ],
          "enableBehavior": "all",
          "required": true,
          "repeats": false,
          "readOnly": false
        },
        {
          "type": "integer",
          "extension": [
            {
              "url": "http://hl7.org/fhir/StructureDefinition/questionnaire-unit",
              "valueCoding": {
                "code": "mm",
                "display": "mm"
              }
            }
          ],
          "linkId": "8058364870999",
          "code": [
            {
              "system": "http://snomed.info/sct",
              "code": "640001000004105",
              "display": "Second greatest length dimension of excised primary malignant neoplasm (observable entity)"
            }
          ],
          "text": "Second greatest tumor dimension",
          "enableWhen": [
            {
              "question": "7193014196508",
              "operator": "=",
              "answerCoding": {
                "display": "Can be assessed"
              }
            }
          ],
          "required": false,
          "repeats": false,
          "readOnly": false
        },
        {
          "type": "integer",
          "extension": [
            {
              "url": "http://hl7.org/fhir/StructureDefinition/questionnaire-unit",
              "valueCoding": {
                "code": "mm",
                "display": "mm"
              }
            }
          ],
          "linkId": "8622611156006",
          "code": [
            {
              "system": "http://snomed.info/sct",
              "code": "1620001000004107",
              "display": "Smallest length dimension of excised primary malignant neoplasm (observable entity)"
            }
          ],
          "text": "Smallest tumor dimension",
          "enableWhen": [
            {
              "question": "7193014196508",
              "operator": "=",
              "answerCoding": {
                "display": "Can be assessed"
              }
            }
          ],
          "required": false,
          "repeats": false,
          "readOnly": false
        }
      ],
      "type": "choice",
      "extension": [
        {
          "url": "http://hl7.org/fhir/StructureDefinition/questionnaire-itemControl",
          "valueCodeableConcept": {
            "coding": [
              {
                "system": "http://hl7.org/fhir/questionnaire-item-control",
                "code": "radio-button",
                "display": "Radio Button"
              }
            ]
          }
        }
      ],
      "linkId": "7193014196508",
      "code": [
        {
          "system": "http://snomed.info/sct",
          "code": "200001000004104",
          "display": "Greatest length dimension of excised primary malignant neoplasm (observable entity)"
        }
      ],
      "text": "Tumor dimensions",
      "required": true,
      "repeats": false,
      "readOnly": false,
      "answerOption": [
        {
          "valueCoding": {
            "system": "http://snomed.info/sct",
            "code": "1156316003",
            "display": "Cannot be determined (qualifier value)"
          }
        },
        {
          "valueCoding": {
            "display": "Can be assessed"
          }
        }
      ]
    },
    {
      "item": [
        {
          "type": "choice",
          "extension": [
            {
              "url": "http://hl7.org/fhir/StructureDefinition/questionnaire-itemControl",
              "valueCodeableConcept": {
                "coding": [
                  {
                    "system": "http://hl7.org/fhir/questionnaire-item-control",
                    "code": "radio-button",
                    "display": "Radio Button"
                  }
                ]
              }
            }
          ],
          "linkId": "3227639393793",
          "code": [
            {
              "system": "http://snomed.info/sct",
              "code": "1300184003",
              "display": "Presence of macroscopic perforation of cecum and/or colon and/or rectum by primary malignant neoplasm of cecum and/or colon and/or rectum (observable entity)"
            }
          ],
          "text": "Tumor perforation",
          "enableBehavior": "all",
          "required": true,
          "repeats": false,
          "readOnly": false,
          "answerOption": [
            {
              "valueCoding": {
                "system": "http://snomed.info/sct",
                "code": "47492008",
                "display": "Not seen (qualifier value)"
              }
            },
            {
              "valueCoding": {
                "system": "http://snomed.info/sct",
                "code": "52101004",
                "display": "Present (qualifier value)"
              }
            }
          ]
        },
        {
          "type": "choice",
          "extension": [
            {
              "url": "http://hl7.org/fhir/StructureDefinition/questionnaire-itemControl",
              "valueCodeableConcept": {
                "coding": [
                  {
                    "system": "http://hl7.org/fhir/questionnaire-item-control",
                    "code": "radio-button",
                    "display": "Radio Button"
                  }
                ]
              }
            }
          ],
          "linkId": "3532704153212",
          "code": [
            {
              "system": "http://snomed.info/sct",
              "code": "1306911009",
              "display": "Presence of macroscopic perforation of cecum and/or colon and/or rectum (observable entity)"
            }
          ],
          "text": "Perforation, not involving tumor",
          "required": true,
          "repeats": false,
          "readOnly": false,
          "answerOption": [
            {
              "valueCoding": {
                "system": "http://snomed.info/sct",
                "code": "47492008",
                "display": "Not seen (qualifier value)"
              }
            },
            {
              "valueCoding": {
                "system": "http://snomed.info/sct",
                "code": "52101004",
                "display": "Present (qualifier value)"
              }
            }
          ]
        }
      ],
      "type": "group",
      "linkId": "9521335996863",
      "text": "Perforation"
    },
    {
      "type": "choice",
      "extension": [
        {
          "url": "http://hl7.org/fhir/StructureDefinition/questionnaire-itemControl",
          "valueCodeableConcept": {
            "coding": [
              {
                "system": "http://hl7.org/fhir/questionnaire-item-control",
                "code": "radio-button",
                "display": "Radio Button"
              }
            ]
          }
        }
      ],
      "linkId": "157789522819",
      "code": [
        {
          "system": "http://snomed.info/sct",
          "code": "1279556000",
          "display": "Site of excised primary malignant neoplasm of rectum relative to peritoneal reflection (observable entity)"
        }
      ],
      "text": "Relation of tumor to anterior peritoneal reflection",
      "enableWhen": [
        {
          "question": "517884594815",
          "operator": "=",
          "answerCoding": {
            "system": "http://snomed.info/sct",
            "code": "4558008",
            "display": "Anterior resection of rectum (procedure)"
          }
        },
        {
          "question": "517884594815",
          "operator": "=",
          "answerCoding": {
            "system": "http://snomed.info/sct",
            "code": "265414003",
            "display": "Abdominoperineal resection of rectum (procedure)"
          }
        },
        {
          "question": "517884594815",
          "operator": "=",
          "answerCoding": {
            "system": "http://snomed.info/sct",
            "code": "174059005",
            "display": "Excision of colon and rectum (procedure)"
          }
        }
      ],
      "enableBehavior": "any",
      "required": true,
      "repeats": false,
      "readOnly": false,
      "answerOption": [
        {
          "valueCoding": {
            "system": "http://snomed.info/sct",
            "code": "385432009",
            "display": "Not applicable (qualifier value)"
          }
        },
        {
          "valueCoding": {
            "system": "http://snomed.info/sct",
            "code": "352730000",
            "display": "Supra- (qualifier value)"
          }
        },
        {
          "valueCoding": {
            "system": "http://snomed.info/sct",
            "code": "351726001",
            "display": "Below (qualifier value)"
          }
        },
        {
          "valueCoding": {
            "system": "http://snomed.info/sct",
            "code": "84177009",
            "display": "Straddling (qualifier value)"
          }
        }
      ]
    },
    {
      "type": "choice",
      "extension": [
        {
          "url": "http://hl7.org/fhir/StructureDefinition/questionnaire-itemControl",
          "valueCodeableConcept": {
            "coding": [
              {
                "system": "http://hl7.org/fhir/questionnaire-item-control",
                "code": "radio-button",
                "display": "Radio Button"
              }
            ]
          }
        }
      ],
      "linkId": "6394565319188",
      "code": [
        {
          "system": "http://snomed.info/sct",
          "code": "408655002",
          "display": "Status of intactness of mesorectal specimen (observable entity)"
        }
      ],
      "text": "Plane of mesorectal excision",
      "enableWhen": [
        {
          "question": "517884594815",
          "operator": "=",
          "answerCoding": {
            "system": "http://snomed.info/sct",
            "code": "4558008",
            "display": "Anterior resection of rectum (procedure)"
          }
        },
        {
          "question": "517884594815",
          "operator": "=",
          "answerCoding": {
            "system": "http://snomed.info/sct",
            "code": "265414003",
            "display": "Abdominoperineal resection of rectum (procedure)"
          }
        },
        {
          "question": "517884594815",
          "operator": "=",
          "answerCoding": {
            "system": "http://snomed.info/sct",
            "code": "174059005",
            "display": "Excision of colon and rectum (procedure)"
          }
        }
      ],
      "enableBehavior": "any",
      "required": true,
      "repeats": false,
      "readOnly": false,
      "answerOption": [
        {
          "valueCoding": {
            "system": "http://snomed.info/sct",
            "code": "385432009",
            "display": "Not applicable (qualifier value)"
          }
        },
        {
          "valueCoding": {
            "system": "http://snomed.info/sct",
            "code": "255594003",
            "display": "Complete (qualifier value)"
          }
        },
        {
          "valueCoding": {
            "system": "http://snomed.info/sct",
            "code": "1990001000004102",
            "display": "Near complete (qualifier value)"
          }
        },
        {
          "valueCoding": {
            "system": "http://snomed.info/sct",
            "code": "255599008",
            "display": "Incomplete (qualifier value)"
          }
        }
      ]
    },
    {
      "item": [
        {
          "type": "choice",
          "extension": [
            {
              "url": "http://hl7.org/fhir/StructureDefinition/questionnaire-itemControl",
              "valueCodeableConcept": {
                "coding": [
                  {
                    "system": "http://hl7.org/fhir/questionnaire-item-control",
                    "code": "radio-button",
                    "display": "Radio Button"
                  }
                ]
              }
            }
          ],
          "linkId": "3243566921084",
          "code": [
            {
              "system": "http://snomed.info/sct",
              "code": "1284862009",
              "display": "Histologic type of primary malignant neoplasm of cecum and/or colon and/or rectum (observable entity)"
            }
          ],
          "text": "Type of neuroendocrine carcinoma",
          "enableWhen": [
            {
              "question": "7529272110509",
              "operator": "=",
              "answerCoding": {
                "system": "http://snomed.info/sct",
                "code": "1286767006",
                "display": "Neuroendocrine carcinoma (morphologic abnormality)"
              }
            }
          ],
          "required": true,
          "repeats": false,
          "readOnly": false,
          "answerOption": [
            {
              "valueCoding": {
                "system": "http://snomed.info/sct",
                "code": "74364000",
                "display": "Small cell carcinoma (morphologic abnormality)"
              }
            },
            {
              "valueCoding": {
                "system": "http://snomed.info/sct",
                "code": "128628002",
                "display": "Large cell neuroendocrine carcinoma (morphologic abnormality)"
              }
            }
          ]
        },
        {
          "type": "string",
          "linkId": "2991299297613",
          "code": [
            {
              "system": "http://snomed.info/sct",
              "code": "1284862009",
              "display": "Histologic type of primary malignant neoplasm of cecum and/or colon and/or rectum (observable entity)"
            }
          ],
          "text": "Other histological tumor type",
          "enableWhen": [
            {
              "question": "7529272110509",
              "operator": "=",
              "answerCoding": {
                "system": "http://snomed.info/sct",
                "code": "74964007",
                "display": "Other (qualifier value)"
              }
            }
          ],
          "enableBehavior": "all",
          "repeats": false,
          "readOnly": false
        }
      ],
      "type": "choice",
      "extension": [
        {
          "url": "http://hl7.org/fhir/StructureDefinition/questionnaire-itemControl",
          "valueCodeableConcept": {
            "coding": [
              {
                "system": "http://hl7.org/fhir/questionnaire-item-control",
                "code": "radio-button",
                "display": "Radio Button"
              }
            ]
          }
        }
      ],
      "linkId": "7529272110509",
      "code": [
        {
          "system": "http://snomed.info/sct",
          "code": "1284862009",
          "display": "Histologic type of primary malignant neoplasm of cecum and/or colon and/or rectum (observable entity)"
        }
      ],
      "text": "Histological tumor type",
      "required": true,
      "repeats": false,
      "readOnly": false,
      "answerOption": [
        {
          "valueCoding": {
            "system": "http://snomed.info/sct",
            "code": "41647002",
            "display": "No evidence of (contextual qualifier) (qualifier value)"
          }
        },
        {
          "valueCoding": {
            "system": "http://snomed.info/sct",
            "code": "1187332001",
            "display": "Adenocarcinoma (morphologic abnormality)"
          }
        },
        {
          "valueCoding": {
            "system": "http://snomed.info/sct",
            "code": "72495009",
            "display": "Mucinous adenocarcinoma (morphologic abnormality)"
          }
        },
        {
          "valueCoding": {
            "system": "http://snomed.info/sct",
            "code": "87737001",
            "display": "Signet ring cell carcinoma (morphologic abnormality)"
          }
        },
        {
          "valueCoding": {
            "system": "http://snomed.info/sct",
            "code": "32913002",
            "display": "Medullary carcinoma (morphologic abnormality)"
          }
        },
        {
          "valueCoding": {
            "system": "http://snomed.info/sct",
            "code": "450948005",
            "display": "Serrated adenocarcinoma (morphologic abnormality)"
          }
        },
        {
          "valueCoding": {
            "system": "http://snomed.info/sct",
            "code": "450895005",
            "display": "Micropapillary carcinoma (morphologic abnormality)"
          }
        },
        {
          "valueCoding": {
            "system": "http://snomed.info/sct",
            "code": "28558000",
            "display": "Villous adenocarcinoma (morphologic abnormality)"
          }
        },
        {
          "valueCoding": {
            "system": "http://snomed.info/sct",
            "code": "1286767006",
            "display": "Neuroendocrine carcinoma (morphologic abnormality)"
          }
        },
        {
          "valueCoding": {
            "system": "http://snomed.info/sct",
            "code": "785766008",
            "display": "Mixed neuroendocrine-non neuroendocrine neoplasm (morphologic abnormality)"
          }
        },
        {
          "valueCoding": {
            "system": "http://snomed.info/sct",
            "code": "74964007",
            "display": "Other (qualifier value)"
          }
        }
      ]
    },
    {
      "type": "choice",
      "extension": [
        {
          "url": "http://hl7.org/fhir/StructureDefinition/questionnaire-itemControl",
          "valueCodeableConcept": {
            "coding": [
              {
                "system": "http://hl7.org/fhir/questionnaire-item-control",
                "code": "drop-down",
                "display": "Drop down"
              }
            ]
          }
        }
      ],
      "linkId": "8956375213636",
      "code": [
        {
          "system": "http://snomed.info/sct",
          "code": "1285736001",
          "display": "Histologic grade of primary malignant neoplasm of cecum and/or colon and/or rectum using World Health Organization classification of tumors system fifth edition method (observable entity)"
        }
      ],
      "text": "Histological tumor grade",
      "enableWhen": [
        {
          "question": "7529272110509",
          "operator": "=",
          "answerCoding": {
            "system": "http://snomed.info/sct",
            "code": "1187332001",
            "display": "Adenocarcinoma (morphologic abnormality)"
          }
        },
        {
          "question": "7529272110509",
          "operator": "=",
          "answerCoding": {
            "system": "http://snomed.info/sct",
            "code": "72495009",
            "display": "Mucinous adenocarcinoma (morphologic abnormality)"
          }
        }
      ],
      "enableBehavior": "any",
      "required": true,
      "repeats": false,
      "readOnly": false,
      "answerOption": [
        {
          "valueCoding": {
            "system": "http://snomed.info/sct",
            "code": "385432009",
            "display": "Not applicable (qualifier value)"
          }
        },
        {
          "valueCoding": {
            "system": "http://snomed.info/sct",
            "code": "1155708003",
            "display": "Low histologic grade (qualifier value)"
          }
        },
        {
          "valueCoding": {
            "system": "http://snomed.info/sct",
            "code": "1155707008",
            "display": "High histologic grade (qualifier value)"
          }
        }
      ]
    },
    {
      "item": [
        {
          "type": "string",
          "linkId": "1841458639671",
          "code": [
            {
              "system": "http://snomed.info/sct",
              "code": "1286757001",
              "display": "Anatomic location directly invaded by primary malignant neoplasm of cecum and/or colon and/or rectum (observable entity)"
            }
          ],
          "text": "Other organ directly invaded",
          "enableWhen": [
            {
              "question": "7895222057342",
              "operator": "=",
              "answerCoding": {
                "system": "http://snomed.info/sct",
                "code": "818986006",
                "display": "Structure of abdominopelvic cavity and/or content (body structure)"
              }
            }
          ],
          "enableBehavior": "all",
          "repeats": false,
          "readOnly": false
        }
      ],
      "type": "choice",
      "extension": [
        {
          "url": "http://hl7.org/fhir/StructureDefinition/questionnaire-itemControl",
          "valueCodeableConcept": {
            "coding": [
              {
                "system": "http://hl7.org/fhir/questionnaire-item-control",
                "code": "radio-button",
                "display": "Radio Button"
              }
            ]
          }
        }
      ],
      "linkId": "7895222057342",
      "code": [
        {
          "system": "http://snomed.info/sct",
          "code": "1286757001",
          "display": "Anatomic location directly invaded by primary malignant neoplasm of cecum and/or colon and/or rectum (observable entity)"
        }
      ],
      "text": "Extent of invasion",
      "required": true,
      "repeats": false,
      "readOnly": false,
      "answerOption": [
        {
          "valueCoding": {
            "system": "http://snomed.info/sct",
            "code": "1156316003",
            "display": "Cannot be determined (qualifier value)"
          }
        },
        {
          "valueCoding": {
            "system": "http://snomed.info/sct",
            "code": "41647002",
            "display": "No evidence of (contextual qualifier) (qualifier value)"
          }
        },
        {
          "valueCoding": {
            "system": "http://snomed.info/sct",
            "code": "68502009",
            "display": "Colonic mucous membrane structure (body structure)"
          }
        },
        {
          "valueCoding": {
            "system": "http://snomed.info/sct",
            "code": "61647009",
            "display": "Structure of submucosa of colon (body structure)"
          }
        },
        {
          "valueCoding": {
            "system": "http://snomed.info/sct",
            "code": "41948009",
            "display": "Structure of muscularis propria of colon (body structure)"
          }
        },
        {
          "valueCoding": {
            "system": "http://snomed.info/sct",
            "code": "84860006",
            "display": "Structure of pericolic tissue (body structure)"
          }
        },
        {
          "valueCoding": {
            "system": "http://snomed.info/sct",
            "code": "50703002",
            "display": "Structure of visceral serous membrane of peritoneum (body structure)"
          }
        },
        {
          "valueCoding": {
            "system": "http://snomed.info/sct",
            "code": "818986006",
            "display": "Structure of abdominopelvic cavity and/or content (body structure)"
          }
        }
      ]
    },
    {
      "item": [
        {
          "type": "choice",
          "extension": [
            {
              "url": "http://hl7.org/fhir/StructureDefinition/questionnaire-itemControl",
              "valueCodeableConcept": {
                "coding": [
                  {
                    "system": "http://hl7.org/fhir/questionnaire-item-control",
                    "code": "radio-button",
                    "display": "Radio Button"
                  }
                ]
              }
            }
          ],
          "linkId": "5832794083348",
          "code": [
            {
              "system": "http://snomed.info/sct",
              "code": "1286964009",
              "display": "Presence of direct invasion by primary malignant neoplasm of cecum and/or colon and/or rectum to lymphatic vessel and/or small blood vessel (observable entity)"
            }
          ],
          "text": "Lymphatic and small vessel invasion",
          "enableBehavior": "all",
          "required": true,
          "repeats": false,
          "readOnly": false,
          "answerOption": [
            {
              "valueCoding": {
                "system": "http://snomed.info/sct",
                "code": "47492008",
                "display": "Not seen (qualifier value)"
              }
            },
            {
              "valueCoding": {
                "system": "http://snomed.info/sct",
                "code": "52101004",
                "display": "Present (qualifier value)"
              }
            }
          ]
        },
        {
          "type": "choice",
          "extension": [
            {
              "url": "http://hl7.org/fhir/StructureDefinition/questionnaire-itemControl",
              "valueCodeableConcept": {
                "coding": [
                  {
                    "system": "http://hl7.org/fhir/questionnaire-item-control",
                    "code": "radio-button",
                    "display": "Radio Button"
                  }
                ]
              }
            }
          ],
          "linkId": "1319800295730",
          "code": [
            {
              "system": "http://snomed.info/sct",
              "code": "1286753002",
              "display": "Presence of direct invasion by primary malignant neoplasm of cecum and/or colon and/or rectum to blood vessel of colonic submucosa and/or colonic muscularis propria (observable entity)"
            }
          ],
          "text": "Large vessel (intramural) invasion",
          "enableBehavior": "all",
          "required": true,
          "repeats": false,
          "readOnly": false,
          "answerOption": [
            {
              "valueCoding": {
                "system": "http://snomed.info/sct",
                "code": "47492008",
                "display": "Not seen (qualifier value)"
              }
            },
            {
              "valueCoding": {
                "system": "http://snomed.info/sct",
                "code": "52101004",
                "display": "Present (qualifier value)"
              }
            }
          ]
        },
        {
          "type": "choice",
          "extension": [
            {
              "url": "http://hl7.org/fhir/StructureDefinition/questionnaire-itemControl",
              "valueCodeableConcept": {
                "coding": [
                  {
                    "system": "http://hl7.org/fhir/questionnaire-item-control",
                    "code": "radio-button",
                    "display": "Radio Button"
                  }
                ]
              }
            }
          ],
          "linkId": "2450489133084",
          "code": [
            {
              "system": "http://snomed.info/sct",
              "code": "1286755009",
              "display": "Presence of direct invasion by primary malignant neoplasm of cecum and/or colon and/or rectum to blood vessel in pericolic tissue (observable entity)"
            }
          ],
          "text": "Large vessel (extramural) invasion",
          "enableBehavior": "all",
          "required": true,
          "repeats": false,
          "readOnly": false,
          "answerOption": [
            {
              "valueCoding": {
                "system": "http://snomed.info/sct",
                "code": "47492008",
                "display": "Not seen (qualifier value)"
              }
            },
            {
              "valueCoding": {
                "system": "http://snomed.info/sct",
                "code": "52101004",
                "display": "Present (qualifier value)"
              }
            }
          ]
        }
      ],
      "type": "group",
      "linkId": "6978916754699",
      "text": "Lymphatic and venous invasion"
    },
    {
      "type": "choice",
      "extension": [
        {
          "url": "http://hl7.org/fhir/StructureDefinition/questionnaire-itemControl",
          "valueCodeableConcept": {
            "coding": [
              {
                "system": "http://hl7.org/fhir/questionnaire-item-control",
                "code": "radio-button",
                "display": "Radio Button"
              }
            ]
          }
        }
      ],
      "linkId": "5323079219364",
      "code": [
        {
          "system": "http://snomed.info/sct",
          "code": "1286965005",
          "display": "Presence of direct invasion by primary malignant neoplasm of cecum and/or colon and/or rectum to nerve (observable entity)"
        }
      ],
      "text": "Perineural invasion",
      "required": true,
      "repeats": false,
      "readOnly": false,
      "answerOption": [
        {
          "valueCoding": {
            "system": "http://snomed.info/sct",
            "code": "47492008",
            "display": "Not seen (qualifier value)"
          }
        },
        {
          "valueCoding": {
            "system": "http://snomed.info/sct",
            "code": "52101004",
            "display": "Present (qualifier value)"
          }
        }
      ]
    },
    {
      "item": [
        {
          "type": "integer",
          "extension": [
            {
              "url": "http://hl7.org/fhir/StructureDefinition/minValue",
              "valueInteger": 1
            }
          ],
          "linkId": "4329074412288",
          "code": [
            {
              "system": "http://snomed.info/sct",
              "code": "372309006",
              "display": "Number of regional lymph nodes examined by microscopy in excised specimen (observable entity)"
            }
          ],
          "text": "Number lymph nodes examined",
          "enableWhen": [
            {
              "question": "8662907722425",
              "operator": "!=",
              "answerCoding": {
                "system": "http://snomed.info/sct",
                "code": "385432009",
                "display": "Not applicable (qualifier value)"
              }
            }
          ],
          "enableBehavior": "all",
          "required": true,
          "repeats": false,
          "readOnly": false
        },
        {
          "type": "integer",
          "linkId": "4993096102381",
          "code": [
            {
              "system": "http://snomed.info/sct",
              "code": "396414002",
              "display": "Number of regional lymph nodes containing metastatic neoplasm identified by microscopy in excised specimen (observable entity)"
            }
          ],
          "text": "Number of involved lymph nodes",
          "enableWhen": [
            {
              "question": "8662907722425",
              "operator": "=",
              "answerCoding": {
                "system": "http://snomed.info/sct",
                "code": "52101004",
                "display": "Present (qualifier value)"
              }
            }
          ],
          "enableBehavior": "all",
          "required": true,
          "repeats": false,
          "readOnly": false
        }
      ],
      "type": "choice",
      "extension": [
        {
          "url": "http://hl7.org/fhir/StructureDefinition/questionnaire-itemControl",
          "valueCodeableConcept": {
            "coding": [
              {
                "system": "http://hl7.org/fhir/questionnaire-item-control",
                "code": "radio-button",
                "display": "Radio Button"
              }
            ]
          }
        }
      ],
      "linkId": "8662907722425",
      "code": [
        {
          "system": "http://snomed.info/sct",
          "code": "1268302004",
          "display": "Presence of metastatic neoplasm in lymph node in excised tissue specimen (observable entity)"
        }
      ],
      "text": "Lymph node status",
      "required": true,
      "repeats": false,
      "readOnly": false,
      "answerOption": [
        {
          "valueCoding": {
            "system": "http://snomed.info/sct",
            "code": "1156316003",
            "display": "Cannot be determined (qualifier value)"
          }
        },
        {
          "valueCoding": {
            "system": "http://snomed.info/sct",
            "code": "385432009",
            "display": "Not applicable (qualifier value)"
          }
        },
        {
          "valueCoding": {
            "system": "http://snomed.info/sct",
            "code": "47492008",
            "display": "Not seen (qualifier value)"
          }
        },
        {
          "valueCoding": {
            "system": "http://snomed.info/sct",
            "code": "52101004",
            "display": "Present (qualifier value)"
          }
        }
      ]
    },
    {
      "item": [
        {
          "type": "integer",
          "linkId": "870100560227",
          "code": [
            {
              "system": "http://snomed.info/sct",
              "code": "1286756005",
              "display": "Number of metastatic discontinuous tumor deposits of primary malignant neoplasm of cecum and/or colon and/or rectum (observable entity)"
            }
          ],
          "text": "Number of tumor deposits",
          "enableWhen": [
            {
              "question": "619296941406",
              "operator": "=",
              "answerCoding": {
                "system": "http://snomed.info/sct",
                "code": "52101004",
                "display": "Present (qualifier value)"
              }
            }
          ],
          "enableBehavior": "all",
          "required": true,
          "repeats": false,
          "readOnly": false
        }
      ],
      "type": "choice",
      "extension": [
        {
          "url": "http://hl7.org/fhir/StructureDefinition/questionnaire-itemControl",
          "valueCodeableConcept": {
            "coding": [
              {
                "system": "http://hl7.org/fhir/questionnaire-item-control",
                "code": "radio-button",
                "display": "Radio Button"
              }
            ]
          }
        }
      ],
      "linkId": "619296941406",
      "code": [
        {
          "system": "http://snomed.info/sct",
          "code": "1286759003",
          "display": "Presence of metastatic discontinuous spread of malignant neoplasm of cecum and/or colon and/or rectum to pericolic tissue (observable entity)"
        }
      ],
      "text": "Tumor deposits",
      "required": true,
      "repeats": false,
      "readOnly": false,
      "answerOption": [
        {
          "valueCoding": {
            "system": "http://snomed.info/sct",
            "code": "47492008",
            "display": "Not seen (qualifier value)"
          }
        },
        {
          "valueCoding": {
            "system": "http://snomed.info/sct",
            "code": "52101004",
            "display": "Present (qualifier value)"
          }
        }
      ]
    },
    {
      "item": [
        {
          "type": "decimal",
          "linkId": "4109644153041",
          "code": [
            {
              "system": "http://snomed.info/sct",
              "code": "1286758006",
              "display": "Number of tumor buds in primary malignant neoplasm of cecum and/or colon and/or rectum in microscopic field 0.785 square millimeter (observable entity)"
            }
          ],
          "text": "Number of tumor buds",
          "enableWhen": [
            {
              "question": "1286281330120",
              "operator": "=",
              "answerCoding": {
                "display": "Can be assessed"
              }
            }
          ],
          "required": false,
          "repeats": false,
          "readOnly": false
        },
        {
          "type": "choice",
          "extension": [
            {
              "url": "http://hl7.org/fhir/StructureDefinition/questionnaire-itemControl",
              "valueCodeableConcept": {
                "coding": [
                  {
                    "system": "http://hl7.org/fhir/questionnaire-item-control",
                    "code": "radio-button",
                    "display": "Radio Button"
                  }
                ]
              }
            }
          ],
          "linkId": "5205286987266",
          "code": [
            {
              "system": "http://snomed.info/sct",
              "code": "1286754008",
              "display": "Tumor bud score in primary malignant neoplasm of cecum and/or colon and/or rectum (observable entity)"
            }
          ],
          "text": "Tumor budding score",
          "enableWhen": [
            {
              "question": "1286281330120",
              "operator": "=",
              "answerCoding": {
                "display": "Can be assessed"
              }
            }
          ],
          "required": false,
          "repeats": false,
          "readOnly": false,
          "answerOption": [
            {
              "valueCoding": {
                "system": "http://snomed.info/sct",
                "code": "62482003",
                "display": "Low (qualifier value)"
              }
            },
            {
              "valueCoding": {
                "system": "http://snomed.info/sct",
                "code": "11896004",
                "display": "Intermediate (qualifier value)"
              }
            },
            {
              "valueCoding": {
                "system": "http://snomed.info/sct",
                "code": "75540009",
                "display": "High (qualifier value)"
              }
            }
          ]
        }
      ],
      "type": "choice",
      "extension": [
        {
          "url": "http://hl7.org/fhir/StructureDefinition/questionnaire-itemControl",
          "valueCodeableConcept": {
            "coding": [
              {
                "system": "http://hl7.org/fhir/questionnaire-item-control",
                "code": "radio-button",
                "display": "Radio Button"
              }
            ]
          }
        }
      ],
      "linkId": "1286281330120",
      "code": [
        {
          "system": "http://snomed.info/sct",
          "code": "1286758006",
          "display": "Number of tumor buds in primary malignant neoplasm of cecum and/or colon and/or rectum in microscopic field 0.785 square millimeter (observable entity)"
        }
      ],
      "text": "Tumor budding",
      "required": false,
      "repeats": false,
      "readOnly": false,
      "answerOption": [
        {
          "valueCoding": {
            "system": "http://snomed.info/sct",
            "code": "1156316003",
            "display": "Cannot be determined (qualifier value)"
          }
        },
        {
          "valueCoding": {
            "display": "Can be assessed"
          }
        }
      ]
    },
    {
      "item": [
        {
          "type": "string",
          "linkId": "7368403332307",
          "code": [
            {
              "system": "http://snomed.info/sct",
              "code": "1286761007",
              "display": "Presence of regression of primary malignant neoplasm of cecum and/or colon and/or rectum after neoadjuvant antineoplastic therapy (observable entity)"
            }
          ],
          "text": "Cannot be assessed, specify",
          "enableWhen": [
            {
              "question": "6945244033663",
              "operator": "=",
              "answerCoding": {
                "system": "http://snomed.info/sct",
                "code": "1156316003",
                "display": "Cannot be determined (qualifier value)"
              }
            }
          ],
          "enableBehavior": "all",
          "required": false,
          "repeats": false,
          "readOnly": false
        }
      ],
      "type": "choice",
      "extension": [
        {
          "url": "http://hl7.org/fhir/StructureDefinition/questionnaire-itemControl",
          "valueCodeableConcept": {
            "coding": [
              {
                "system": "http://hl7.org/fhir/questionnaire-item-control",
                "code": "radio-button",
                "display": "Radio Button"
              }
            ]
          }
        }
      ],
      "linkId": "6945244033663",
      "code": [
        {
          "system": "http://snomed.info/sct",
          "code": "1286761007",
          "display": "Presence of regression of primary malignant neoplasm of cecum and/or colon and/or rectum after neoadjuvant antineoplastic therapy (observable entity)"
        }
      ],
      "text": "Response to neoadjuvant therapy",
      "required": true,
      "repeats": false,
      "readOnly": false,
      "answerOption": [
        {
          "valueCoding": {
            "system": "http://snomed.info/sct",
            "code": "385432009",
            "display": "Not applicable (qualifier value)"
          }
        },
        {
          "valueCoding": {
            "system": "http://snomed.info/sct",
            "code": "1285139003",
            "display": "Complete response of neoplasm to antineoplastic neoadjuvant therapy (qualifier value)"
          }
        },
        {
          "valueCoding": {
            "system": "http://snomed.info/sct",
            "code": "1285140001",
            "display": "Near complete response of neoplasm to antineoplastic neoadjuvant therapy (qualifier value)"
          }
        },
        {
          "valueCoding": {
            "system": "http://snomed.info/sct",
            "code": "1285141002",
            "display": "Partial response of neoplasm to antineoplastic neoadjuvant therapy (qualifier value)"
          }
        },
        {
          "valueCoding": {
            "system": "http://snomed.info/sct",
            "code": "1285417007",
            "display": "No response of neoplasm to antineoplastic neoadjuvant therapy (qualifier value)"
          }
        },
        {
          "valueCoding": {
            "system": "http://snomed.info/sct",
            "code": "1156316003",
            "display": "Cannot be determined (qualifier value)"
          }
        }
      ]
    },
    {
      "item": [
        {
          "item": [
            {
              "type": "integer",
              "extension": [
                {
                  "url": "http://hl7.org/fhir/StructureDefinition/questionnaire-unit",
                  "valueCoding": {
                    "code": "mm",
                    "display": "mm"
                  }
                }
              ],
              "linkId": "3116226916868",
              "code": [
                {
                  "system": "http://snomed.info/sct",
                  "code": "384891002",
                  "display": "Distance of malignant neoplasm from closest surgical margin in excised specimen (observable entity)"
                }
              ],
              "text": "Distance to closer margin",
              "enableWhen": [
                {
                  "question": "6810847174496",
                  "operator": "=",
                  "answerCoding": {
                    "system": "http://snomed.info/sct",
                    "code": "47492008",
                    "display": "Not seen (qualifier value)"
                  }
                }
              ],
              "required": true,
              "repeats": false,
              "readOnly": false
            },
            {
              "type": "choice",
              "extension": [
                {
                  "url": "http://hl7.org/fhir/StructureDefinition/questionnaire-itemControl",
                  "valueCodeableConcept": {
                    "coding": [
                      {
                        "system": "http://hl7.org/fhir/questionnaire-item-control",
                        "code": "radio-button",
                        "display": "Radio Button"
                      }
                    ]
                  }
                }
              ],
              "linkId": "7931602048394",
              "code": [
                {
                  "system": "http://snomed.info/sct",
                  "code": "1287787004",
                  "display": "Surgical margin involved by primary malignant neoplasm of cecum and/or colon and/or rectum in colectomy specimen (observable entity)"
                }
              ],
              "text": "Involved margin",
              "enableWhen": [
                {
                  "question": "6810847174496",
                  "operator": "=",
                  "answerCoding": {
                    "system": "http://snomed.info/sct",
                    "code": "52101004",
                    "display": "Present (qualifier value)"
                  }
                }
              ],
              "required": true,
              "repeats": false,
              "readOnly": false,
              "answerOption": [
                {
                  "valueCoding": {
                    "system": "http://snomed.info/sct",
                    "code": "1370001000004102",
                    "display": "Proximal surgical margin (morphologic abnormality)"
                  }
                },
                {
                  "valueCoding": {
                    "system": "http://snomed.info/sct",
                    "code": "880001000004108",
                    "display": "Distal surgical margin (morphologic abnormality)"
                  }
                }
              ]
            }
          ],
          "type": "choice",
          "extension": [
            {
              "url": "http://hl7.org/fhir/StructureDefinition/questionnaire-itemControl",
              "valueCodeableConcept": {
                "coding": [
                  {
                    "system": "http://hl7.org/fhir/questionnaire-item-control",
                    "code": "radio-button",
                    "display": "Radio Button"
                  }
                ]
              }
            }
          ],
          "linkId": "6810847174496",
          "code": [
            {
              "system": "http://snomed.info/sct",
              "code": "1156512002",
              "display": "Presence of primary malignant neoplasm of colon at surgical margin in excised tissue specimen (observable entity)"
            }
          ],
          "text": "Longitudinal margin status",
          "required": true,
          "repeats": false,
          "readOnly": false,
          "answerOption": [
            {
              "valueCoding": {
                "system": "http://snomed.info/sct",
                "code": "1156316003",
                "display": "Cannot be determined (qualifier value)"
              }
            },
            {
              "valueCoding": {
                "system": "http://snomed.info/sct",
                "code": "47492008",
                "display": "Not seen (qualifier value)"
              }
            },
            {
              "valueCoding": {
                "system": "http://snomed.info/sct",
                "code": "52101004",
                "display": "Present (qualifier value)"
              }
            }
          ]
        },
        {
          "item": [
            {
              "type": "integer",
              "extension": [
                {
                  "url": "http://hl7.org/fhir/StructureDefinition/questionnaire-unit",
                  "valueCoding": {
                    "code": "mm",
                    "display": "mm"
                  }
                }
              ],
              "linkId": "8119961017749",
              "code": [
                {
                  "system": "http://snomed.info/sct",
                  "code": "384891002",
                  "display": "Distance of malignant neoplasm from closest surgical margin in excised specimen (observable entity)"
                }
              ],
              "text": "Specify distance to closer margin",
              "enableWhen": [
                {
                  "question": "9888114886963",
                  "operator": "=",
                  "answerCoding": {
                    "system": "http://snomed.info/sct",
                    "code": "47492008",
                    "display": "Not seen (qualifier value)"
                  }
                }
              ],
              "required": true,
              "repeats": false,
              "readOnly": false
            },
            {
              "item": [
                {
                  "type": "string",
                  "linkId": "3682982448592",
                  "text": "Other specify",
                  "enableWhen": [
                    {
                      "question": "7112851035119",
                      "operator": "=",
                      "answerCoding": {
                        "display": "By other"
                      }
                    }
                  ],
                  "enableBehavior": "all",
                  "repeats": false,
                  "readOnly": false
                }
              ],
              "type": "choice",
              "extension": [
                {
                  "url": "http://hl7.org/fhir/StructureDefinition/questionnaire-itemControl",
                  "valueCodeableConcept": {
                    "coding": [
                      {
                        "system": "http://hl7.org/fhir/questionnaire-item-control",
                        "code": "radio-button",
                        "display": "Radio Button"
                      }
                    ]
                  }
                }
              ],
              "linkId": "7112851035119",
              "text": "Involved by",
              "enableWhen": [
                {
                  "question": "9888114886963",
                  "operator": "=",
                  "answerCoding": {
                    "system": "http://snomed.info/sct",
                    "code": "52101004",
                    "display": "Present (qualifier value)"
                  }
                }
              ],
              "enableBehavior": "all",
              "required": true,
              "repeats": false,
              "readOnly": false,
              "answerOption": [
                {
                  "valueCoding": {
                    "display": "By primary tumor"
                  }
                },
                {
                  "valueCoding": {
                    "display": "By other"
                  }
                }
              ]
            }
          ],
          "type": "choice",
          "extension": [
            {
              "url": "http://hl7.org/fhir/StructureDefinition/questionnaire-itemControl",
              "valueCodeableConcept": {
                "coding": [
                  {
                    "system": "http://hl7.org/fhir/questionnaire-item-control",
                    "code": "radio-button",
                    "display": "Radio Button"
                  }
                ]
              }
            }
          ],
          "linkId": "9888114886963",
          "code": [
            {
              "system": "http://snomed.info/sct",
              "code": "1156375006",
              "display": "Presence of primary malignant neoplasm of colon at radial surgical margin in colectomy specimen (observable entity)"
            }
          ],
          "text": "Circumferential margin status",
          "required": true,
          "repeats": false,
          "readOnly": false,
          "answerOption": [
            {
              "valueCoding": {
                "system": "http://snomed.info/sct",
                "code": "1156316003",
                "display": "Cannot be determined (qualifier value)"
              }
            },
            {
              "valueCoding": {
                "system": "http://snomed.info/sct",
                "code": "47492008",
                "display": "Not seen (qualifier value)"
              }
            },
            {
              "valueCoding": {
                "system": "http://snomed.info/sct",
                "code": "52101004",
                "display": "Present (qualifier value)"
              }
            }
          ]
        }
      ],
      "type": "group",
      "linkId": "1908339263327",
      "text": "Margin status"
    },
    {
      "item": [
        {
          "item": [
            {
              "type": "string",
              "linkId": "8176610675481",
              "text": "Neuroendocrine makers, specify result(s)",
              "enableWhen": [
                {
                  "question": "5795881429607",
                  "operator": "=",
                  "answerCoding": {
                    "display": "Neuroendocrine markers"
                  }
                }
              ],
              "required": false,
              "repeats": false,
              "readOnly": false
            },
            {
              "type": "decimal",
              "extension": [
                {
                  "url": "http://hl7.org/fhir/StructureDefinition/questionnaire-unit",
                  "valueCoding": {
                    "code": "%",
                    "display": "%"
                  }
                }
              ],
              "linkId": "257980222379",
              "code": [
                {
                  "system": "http://snomed.info/sct",
                  "code": "1286760008",
                  "display": "Percent of cell nuclei positive for proliferation marker protein Ki-67 in primary malignant neoplasm of cecum and/or colon and/or rectum by immunohistochemistry (observable entity)"
                }
              ],
              "text": "Ki-67 proliferation index",
              "enableWhen": [
                {
                  "question": "5795881429607",
                  "operator": "=",
                  "answerCoding": {
                    "display": "Neuroendocrine markers"
                  }
                }
              ],
              "required": true,
              "repeats": false,
              "readOnly": false
            }
          ],
          "type": "choice",
          "extension": [
            {
              "url": "http://hl7.org/fhir/StructureDefinition/questionnaire-itemControl",
              "valueCodeableConcept": {
                "coding": [
                  {
                    "system": "http://hl7.org/fhir/questionnaire-item-control",
                    "code": "radio-button",
                    "display": "Radio Button"
                  }
                ]
              }
            }
          ],
          "linkId": "5795881429607",
          "text": "Neuroendocrine makers",
          "enableBehavior": "any",
          "required": true,
          "repeats": false,
          "readOnly": false,
          "answerOption": [
            {
              "valueCoding": {
                "display": "Not applicable"
              }
            },
            {
              "valueCoding": {
                "display": "Neuroendocrine markers"
              }
            }
          ]
        }
      ],
      "type": "group",
      "linkId": "176712302444",
      "text": "Ancillary studies"
    },
    {
      "item": [
        {
          "type": "string",
          "linkId": "1131880161660",
          "code": [
            {
              "system": "http://snomed.info/sct",
              "code": "385421009",
              "display": "Anatomic location of metastatic spread of malignant neoplasm (observable entity)"
            }
          ],
          "text": "Distant metastases site",
          "enableWhen": [
            {
              "question": "217203924975",
              "operator": "=",
              "answerCoding": {
                "system": "http://snomed.info/sct",
                "code": "52101004",
                "display": "Present (qualifier value)"
              }
            }
          ],
          "enableBehavior": "all",
          "repeats": false,
          "readOnly": false
        }
      ],
      "type": "choice",
      "extension": [
        {
          "url": "http://hl7.org/fhir/StructureDefinition/questionnaire-itemControl",
          "valueCodeableConcept": {
            "coding": [
              {
                "system": "http://hl7.org/fhir/questionnaire-item-control",
                "code": "radio-button",
                "display": "Radio Button"
              }
            ]
          }
        }
      ],
      "linkId": "217203924975",
      "code": [
        {
          "system": "http://snomed.info/sct",
          "code": "385421009",
          "display": "Anatomic location of metastatic spread of malignant neoplasm (observable entity)"
        }
      ],
      "text": "Histologically confirmed distant metastases",
      "required": true,
      "repeats": false,
      "readOnly": false,
      "answerOption": [
        {
          "valueCoding": {
            "system": "http://snomed.info/sct",
            "code": "47492008",
            "display": "Not seen (qualifier value)"
          }
        },
        {
          "valueCoding": {
            "system": "http://snomed.info/sct",
            "code": "52101004",
            "display": "Present (qualifier value)"
          }
        }
      ]
    },
    {
      "item": [
        {
          "type": "choice",
          "extension": [
            {
              "url": "http://hl7.org/fhir/StructureDefinition/questionnaire-itemControl",
              "valueCodeableConcept": {
                "coding": [
                  {
                    "system": "http://hl7.org/fhir/questionnaire-item-control",
                    "code": "check-box",
                    "display": "Check-box"
                  }
                ]
              }
            }
          ],
          "linkId": "9541260344604",
          "text": "TNM Descriptors",
          "repeats": true,
          "readOnly": false,
          "answerOption": [
            {
              "valueCoding": {
                "system": "http://snomed.info/sct",
                "code": "277318003",
                "display": "(m) (tumor staging)"
              }
            },
            {
              "valueCoding": {
                "system": "http://snomed.info/sct",
                "code": "421188008",
                "display": "Tumor staging descriptor r (tumor staging)"
              }
            },
            {
              "valueCoding": {
                "system": "http://snomed.info/sct",
                "code": "421755005",
                "display": "Tumor staging descriptor y (tumor staging)"
              }
            }
          ]
        },
        {
          "item": [
            {
              "type": "choice",
              "extension": [
                {
                  "url": "http://hl7.org/fhir/StructureDefinition/questionnaire-itemControl",
                  "valueCodeableConcept": {
                    "coding": [
                      {
                        "system": "http://hl7.org/fhir/questionnaire-item-control",
                        "code": "radio-button",
                        "display": "Radio Button"
                      }
                    ]
                  }
                }
              ],
              "linkId": "797335374567",
              "code": [
                {
                  "system": "http://snomed.info/sct",
                  "code": "384625004",
                  "display": "pT category (observable entity)"
                }
              ],
              "text": "Pathological primary tumor (pT)",
              "required": true,
              "repeats": false,
              "readOnly": false,
              "answerOption": [
                {
                  "valueCoding": {
                    "system": "http://snomed.info/sct",
                    "code": "1352532000",
                    "display": "Union for International Cancer Control pTX (qualifier value)"
                  }
                },
                {
                  "valueCoding": {
                    "system": "http://snomed.info/sct",
                    "code": "1352552004",
                    "display": "Union for International Cancer Control pT0 (qualifier value)"
                  }
                },
                {
                  "valueCoding": {
                    "system": "http://snomed.info/sct",
                    "code": "1352558000",
                    "display": "Union for International Cancer Control pTis (qualifier value)"
                  }
                },
                {
                  "valueCoding": {
                    "system": "http://snomed.info/sct",
                    "code": "1352559008",
                    "display": "Union for International Cancer Control pT1 (qualifier value)"
                  }
                },
                {
                  "valueCoding": {
                    "system": "http://snomed.info/sct",
                    "code": "1352545001",
                    "display": "Union for International Cancer Control pT2 (qualifier value)"
                  }
                },
                {
                  "valueCoding": {
                    "system": "http://snomed.info/sct",
                    "code": "1352533005",
                    "display": "Union for International Cancer Control pT3 (qualifier value)"
                  }
                },
                {
                  "valueCoding": {
                    "system": "http://snomed.info/sct",
                    "code": "1352553009",
                    "display": "Union for International Cancer Control pT4 (qualifier value)"
                  }
                },
                {
                  "valueCoding": {
                    "system": "http://snomed.info/sct",
                    "code": "1352538001",
                    "display": "Union for International Cancer Control pT4a (qualifier value)"
                  }
                },
                {
                  "valueCoding": {
                    "system": "http://snomed.info/sct",
                    "code": "1352561004",
                    "display": "Union for International Cancer Control pT4b (qualifier value)"
                  }
                }
              ]
            },
            {
              "type": "choice",
              "extension": [
                {
                  "url": "http://hl7.org/fhir/StructureDefinition/questionnaire-itemControl",
                  "valueCodeableConcept": {
                    "coding": [
                      {
                        "system": "http://hl7.org/fhir/questionnaire-item-control",
                        "code": "radio-button",
                        "display": "Radio Button"
                      }
                    ]
                  }
                }
              ],
              "linkId": "897043274245",
              "code": [
                {
                  "system": "http://snomed.info/sct",
                  "code": "371494008",
                  "display": "pN category (observable entity)"
                }
              ],
              "text": "Pathological regional lymph nodes (pN)",
              "required": true,
              "repeats": false,
              "readOnly": false,
              "answerOption": [
                {
                  "valueCoding": {
                    "system": "http://snomed.info/sct",
                    "code": "1352605004",
                    "display": "Union for International Cancer Control pNX (qualifier value)"
                  }
                },
                {
                  "valueCoding": {
                    "system": "http://snomed.info/sct",
                    "code": "1352621009",
                    "display": "Union for International Cancer Control pN0 (qualifier value)"
                  }
                },
                {
                  "valueCoding": {
                    "system": "http://snomed.info/sct",
                    "code": "1352614009",
                    "display": "Union for International Cancer Control pN1 (qualifier value)"
                  }
                },
                {
                  "valueCoding": {
                    "system": "http://snomed.info/sct",
                    "code": "1352619004",
                    "display": "Union for International Cancer Control pN1a (qualifier value)"
                  }
                },
                {
                  "valueCoding": {
                    "system": "http://snomed.info/sct",
                    "code": "1352616006",
                    "display": "Union for International Cancer Control pN1b (qualifier value)"
                  }
                },
                {
                  "valueCoding": {
                    "system": "http://snomed.info/sct",
                    "code": "1352617002",
                    "display": "Union for International Cancer Control pN1c (qualifier value)"
                  }
                },
                {
                  "valueCoding": {
                    "system": "http://snomed.info/sct",
                    "code": "1352610000",
                    "display": "Union for International Cancer Control pN2 (qualifier value)"
                  }
                },
                {
                  "valueCoding": {
                    "system": "http://snomed.info/sct",
                    "code": "1352608002",
                    "display": "Union for International Cancer Control pN2a (qualifier value)"
                  }
                },
                {
                  "valueCoding": {
                    "system": "http://snomed.info/sct",
                    "code": "1352612008",
                    "display": "Union for International Cancer Control pN2b (qualifier value)"
                  }
                }
              ]
            },
            {
              "type": "choice",
              "extension": [
                {
                  "url": "http://hl7.org/fhir/StructureDefinition/questionnaire-itemControl",
                  "valueCodeableConcept": {
                    "coding": [
                      {
                        "system": "http://hl7.org/fhir/questionnaire-item-control",
                        "code": "radio-button",
                        "display": "Radio Button"
                      }
                    ]
                  }
                }
              ],
              "linkId": "703588482625",
              "code": [
                {
                  "system": "http://snomed.info/sct",
                  "code": "371497001",
                  "display": "pM category (observable entity)"
                }
              ],
              "text": "Pathological distant metastasis (pM)",
              "required": true,
              "repeats": false,
              "readOnly": false,
              "answerOption": [
                {
                  "valueCoding": {
                    "system": "http://snomed.info/sct",
                    "code": "1352512001",
                    "display": "Union for International Cancer Control cM0 (qualifier value)"
                  }
                },
                {
                  "valueCoding": {
                    "system": "http://snomed.info/sct",
                    "code": "1352583000",
                    "display": "Union for International Cancer Control pM1 (qualifier value)"
                  }
                },
                {
                  "valueCoding": {
                    "system": "http://snomed.info/sct",
                    "code": "1352573004",
                    "display": "Union for International Cancer Control pM1a (qualifier value)"
                  }
                },
                {
                  "valueCoding": {
                    "system": "http://snomed.info/sct",
                    "code": "1352578008",
                    "display": "Union for International Cancer Control pM1b (qualifier value)"
                  }
                },
                {
                  "valueCoding": {
                    "system": "http://snomed.info/sct",
                    "code": "1352574005",
                    "display": "Union for International Cancer Control pM1c (qualifier value)"
                  }
                }
              ]
            }
          ],
          "type": "group",
          "linkId": "532198364175",
          "text": "Pathological",
          "enableWhen": [
            {
              "question": "9541260344604",
              "operator": "!=",
              "answerCoding": {
                "system": "http://snomed.info/sct",
                "code": "421188008",
                "display": "Tumor staging descriptor r (tumor staging)"
              }
            },
            {
              "question": "9541260344604",
              "operator": "!=",
              "answerCoding": {
                "system": "http://snomed.info/sct",
                "code": "421755005",
                "display": "Tumor staging descriptor y (tumor staging)"
              }
            }
          ],
          "enableBehavior": "all"
        },
        {
          "item": [
            {
              "type": "choice",
              "extension": [
                {
                  "url": "http://hl7.org/fhir/StructureDefinition/questionnaire-itemControl",
                  "valueCodeableConcept": {
                    "coding": [
                      {
                        "system": "http://hl7.org/fhir/questionnaire-item-control",
                        "code": "radio-button",
                        "display": "Radio Button"
                      }
                    ]
                  }
                }
              ],
              "linkId": "8395864481959",
              "code": [
                {
                  "system": "http://snomed.info/sct",
                  "code": "384625004",
                  "display": "pT category (observable entity)"
                }
              ],
              "text": "Recurrent pathological primary tumor (rpT)",
              "required": true,
              "repeats": false,
              "readOnly": false,
              "answerOption": [
                {
                  "valueCoding": {
                    "system": "http://snomed.info/sct",
                    "code": "1352688000",
                    "display": "Union for International Cancer Control rpTX (qualifier value)"
                  }
                },
                {
                  "valueCoding": {
                    "system": "http://snomed.info/sct",
                    "code": "1352699003",
                    "display": "Union for International Cancer Control rpT0 (qualifier value)"
                  }
                },
                {
                  "valueCoding": {
                    "system": "http://snomed.info/sct",
                    "code": "1352666000",
                    "display": "Union for International Cancer Control rpTis (qualifier value)"
                  }
                },
                {
                  "valueCoding": {
                    "system": "http://snomed.info/sct",
                    "code": "1352698006",
                    "display": "Union for International Cancer Control rpT1 (qualifier value)"
                  }
                },
                {
                  "valueCoding": {
                    "system": "http://snomed.info/sct",
                    "code": "1352678001",
                    "display": "Union for International Cancer Control rpT2 (qualifier value)"
                  }
                },
                {
                  "valueCoding": {
                    "system": "http://snomed.info/sct",
                    "code": "1352668004",
                    "display": "Union for International Cancer Control rpT3 (qualifier value)"
                  }
                },
                {
                  "valueCoding": {
                    "system": "http://snomed.info/sct",
                    "code": "1352690004",
                    "display": "Union for International Cancer Control rpT4 (qualifier value)"
                  }
                },
                {
                  "valueCoding": {
                    "system": "http://snomed.info/sct",
                    "code": "1352674004",
                    "display": "Union for International Cancer Control rpT4a (qualifier value)"
                  }
                },
                {
                  "valueCoding": {
                    "system": "http://snomed.info/sct",
                    "code": "1352686001",
                    "display": "Union for International Cancer Control rpT4b (qualifier value)"
                  }
                }
              ]
            },
            {
              "type": "choice",
              "extension": [
                {
                  "url": "http://hl7.org/fhir/StructureDefinition/questionnaire-itemControl",
                  "valueCodeableConcept": {
                    "coding": [
                      {
                        "system": "http://hl7.org/fhir/questionnaire-item-control",
                        "code": "radio-button",
                        "display": "Radio Button"
                      }
                    ]
                  }
                }
              ],
              "linkId": "787762462044",
              "code": [
                {
                  "system": "http://snomed.info/sct",
                  "code": "371494008",
                  "display": "pN category (observable entity)"
                }
              ],
              "text": "Recurrent pathological regional lymph nodes (rpN)",
              "required": true,
              "repeats": false,
              "readOnly": false,
              "answerOption": [
                {
                  "valueCoding": {
                    "system": "http://snomed.info/sct",
                    "code": "1352601008",
                    "display": "Union for International Cancer Control rpNX (qualifier value)"
                  }
                },
                {
                  "valueCoding": {
                    "system": "http://snomed.info/sct",
                    "code": "1352585007",
                    "display": "Union for International Cancer Control rpN0 (qualifier value)"
                  }
                },
                {
                  "valueCoding": {
                    "system": "http://snomed.info/sct",
                    "code": "1352588009",
                    "display": "Union for International Cancer Control rpN1 (qualifier value)"
                  }
                },
                {
                  "valueCoding": {
                    "system": "http://snomed.info/sct",
                    "code": "1352602001",
                    "display": "Union for International Cancer Control rpN1a (qualifier value)"
                  }
                },
                {
                  "valueCoding": {
                    "system": "http://snomed.info/sct",
                    "code": "1352598003",
                    "display": "Union for International Cancer Control rpN1b (qualifier value)"
                  }
                },
                {
                  "valueCoding": {
                    "system": "http://snomed.info/sct",
                    "code": "1352603006",
                    "display": "Union for International Cancer Control rpN1c (qualifier value)"
                  }
                },
                {
                  "valueCoding": {
                    "system": "http://snomed.info/sct",
                    "code": "1352587004",
                    "display": "Union for International Cancer Control rpN2 (qualifier value)"
                  }
                },
                {
                  "valueCoding": {
                    "system": "http://snomed.info/sct",
                    "code": "1352590005",
                    "display": "Union for International Cancer Control rpN2a (qualifier value)"
                  }
                },
                {
                  "valueCoding": {
                    "system": "http://snomed.info/sct",
                    "code": "1352593007",
                    "display": "Union for International Cancer Control rpN2b (qualifier value)"
                  }
                }
              ]
            },
            {
              "type": "choice",
              "extension": [
                {
                  "url": "http://hl7.org/fhir/StructureDefinition/questionnaire-itemControl",
                  "valueCodeableConcept": {
                    "coding": [
                      {
                        "system": "http://hl7.org/fhir/questionnaire-item-control",
                        "code": "radio-button",
                        "display": "Radio Button"
                      }
                    ]
                  }
                }
              ],
              "linkId": "5493433106408",
              "code": [
                {
                  "system": "http://snomed.info/sct",
                  "code": "371497001",
                  "display": "pM category (observable entity)"
                }
              ],
              "text": "Recurrent pathological distant metastasis (rpM)",
              "required": true,
              "repeats": false,
              "readOnly": false,
              "answerOption": [
                {
                  "valueCoding": {
                    "system": "http://snomed.info/sct",
                    "code": "1352708009",
                    "display": "Union for International Cancer Control rcM0 (qualifier value)"
                  }
                },
                {
                  "valueCoding": {
                    "system": "http://snomed.info/sct",
                    "code": "1352727003",
                    "display": "Union for International Cancer Control rpM1 (qualifier value)"
                  }
                },
                {
                  "valueCoding": {
                    "system": "http://snomed.info/sct",
                    "code": "1352714002",
                    "display": "Union for International Cancer Control rpM1a (qualifier value)"
                  }
                },
                {
                  "valueCoding": {
                    "system": "http://snomed.info/sct",
                    "code": "1352706008",
                    "display": "Union for International Cancer Control rpM1b (qualifier value)"
                  }
                },
                {
                  "valueCoding": {
                    "system": "http://snomed.info/sct",
                    "code": "1352717009",
                    "display": "Union for International Cancer Control rpM1c (qualifier value)"
                  }
                }
              ]
            }
          ],
          "type": "group",
          "linkId": "634599929637",
          "text": "Recurrent",
          "enableWhen": [
            {
              "question": "9541260344604",
              "operator": "=",
              "answerCoding": {
                "system": "http://snomed.info/sct",
                "code": "421188008",
                "display": "Tumor staging descriptor r (tumor staging)"
              }
            }
          ]
        },
        {
          "item": [
            {
              "type": "choice",
              "extension": [
                {
                  "url": "http://hl7.org/fhir/StructureDefinition/questionnaire-itemControl",
                  "valueCodeableConcept": {
                    "coding": [
                      {
                        "system": "http://hl7.org/fhir/questionnaire-item-control",
                        "code": "radio-button",
                        "display": "Radio Button"
                      }
                    ]
                  }
                }
              ],
              "linkId": "904046911024",
              "code": [
                {
                  "system": "http://snomed.info/sct",
                  "code": "384625004",
                  "display": "pT category (observable entity)"
                }
              ],
              "text": "Post-therapy pathological primary tumor (ypT)",
              "required": true,
              "repeats": false,
              "readOnly": false,
              "answerOption": [
                {
                  "valueCoding": {
                    "system": "http://snomed.info/sct",
                    "code": "1352631002",
                    "display": "Union for International Cancer Control ypTX (qualifier value)"
                  }
                },
                {
                  "valueCoding": {
                    "system": "http://snomed.info/sct",
                    "code": "1352650002",
                    "display": "Union for International Cancer Control ypT0 (qualifier value)"
                  }
                },
                {
                  "valueCoding": {
                    "system": "http://snomed.info/sct",
                    "code": "1352653000",
                    "display": "Union for International Cancer Control ypTis (qualifier value)"
                  }
                },
                {
                  "valueCoding": {
                    "system": "http://snomed.info/sct",
                    "code": "1352640003",
                    "display": "Union for International Cancer Control ypT1 (qualifier value)"
                  }
                },
                {
                  "valueCoding": {
                    "system": "http://snomed.info/sct",
                    "code": "1352635006",
                    "display": "Union for International Cancer Control ypT2 (qualifier value)"
                  }
                },
                {
                  "valueCoding": {
                    "system": "http://snomed.info/sct",
                    "code": "1352657004",
                    "display": "Union for International Cancer Control ypT3 (qualifier value)"
                  }
                },
                {
                  "valueCoding": {
                    "system": "http://snomed.info/sct",
                    "code": "1352649002",
                    "display": "Union for International Cancer Control ypT4 (qualifier value)"
                  }
                },
                {
                  "valueCoding": {
                    "system": "http://snomed.info/sct",
                    "code": "1352626004",
                    "display": "Union for International Cancer Control ypT4a (qualifier value)"
                  }
                },
                {
                  "valueCoding": {
                    "system": "http://snomed.info/sct",
                    "code": "1352648005",
                    "display": "Union for International Cancer Control ypT4b (qualifier value)"
                  }
                }
              ]
            },
            {
              "type": "choice",
              "extension": [
                {
                  "url": "http://hl7.org/fhir/StructureDefinition/questionnaire-itemControl",
                  "valueCodeableConcept": {
                    "coding": [
                      {
                        "system": "http://hl7.org/fhir/questionnaire-item-control",
                        "code": "radio-button",
                        "display": "Radio Button"
                      }
                    ]
                  }
                }
              ],
              "linkId": "513493143636",
              "code": [
                {
                  "system": "http://snomed.info/sct",
                  "code": "371494008",
                  "display": "pN category (observable entity)"
                }
              ],
              "text": "Post-therapy pathological regional lymph nodes (ypN)",
              "required": true,
              "repeats": false,
              "readOnly": false,
              "answerOption": [
                {
                  "valueCoding": {
                    "system": "http://snomed.info/sct",
                    "code": "1352813001",
                    "display": "Union for International Cancer Control ypNX (qualifier value)"
                  }
                },
                {
                  "valueCoding": {
                    "system": "http://snomed.info/sct",
                    "code": "1352797005",
                    "display": "Union for International Cancer Control ypN0 (qualifier value)"
                  }
                },
                {
                  "valueCoding": {
                    "system": "http://snomed.info/sct",
                    "code": "1352794003",
                    "display": "Union for International Cancer Control ypN1 (qualifier value)"
                  }
                },
                {
                  "valueCoding": {
                    "system": "http://snomed.info/sct",
                    "code": "1352795002",
                    "display": "Union for International Cancer Control ypN1a (qualifier value)"
                  }
                },
                {
                  "valueCoding": {
                    "system": "http://snomed.info/sct",
                    "code": "1352803009",
                    "display": "Union for International Cancer Control ypN1b (qualifier value)"
                  }
                },
                {
                  "valueCoding": {
                    "system": "http://snomed.info/sct",
                    "code": "1352812006",
                    "display": "Union for International Cancer Control ypN1c (qualifier value)"
                  }
                },
                {
                  "valueCoding": {
                    "system": "http://snomed.info/sct",
                    "code": "1352808000",
                    "display": "Union for International Cancer Control ypN2 (qualifier value)"
                  }
                },
                {
                  "valueCoding": {
                    "system": "http://snomed.info/sct",
                    "code": "1352805002",
                    "display": "Union for International Cancer Control ypN2a (qualifier value)"
                  }
                },
                {
                  "valueCoding": {
                    "system": "http://snomed.info/sct",
                    "code": "1352810003",
                    "display": "Union for International Cancer Control ypN2b (qualifier value)"
                  }
                }
              ]
            }
          ],
          "type": "group",
          "linkId": "269104902040",
          "text": "Post-therapy",
          "enableWhen": [
            {
              "question": "9541260344604",
              "operator": "=",
              "answerCoding": {
                "system": "http://snomed.info/sct",
                "code": "421755005",
                "display": "Tumor staging descriptor y (tumor staging)"
              }
            }
          ]
        }
      ],
      "type": "group",
      "linkId": "2532305762267",
      "text": "Pathological staging"
    }
  ]
}
